# Supplementary material for: 2-Chloro-N-(3,5-dichloro­phenyl)­benzamide
Source: Acta Crystallogr Sect E Struct Rep Online. 2008 Jun 19;64(Pt 7):o1294. doi: 10.1107/S1600536808018072 (PMC2961721; doi:10.1107/S1600536808018072)
Supplement: Supplementary file 2 [file e-64-o1294-Isup2.hkl]

# 
# h,k,l, Fc-squared, Fo-squared, sigma(Fo-squared) and status flag 
# 
data_I
_shelx_title ' B94 PBCA' 
_shelx_refln_list_code          4 
_shelx_F_calc_maximum      389.82 
_exptl_crystal_F_000      1216.00 
_reflns_d_resolution_high  0.8000 
 
loop_ 
 _symmetry_equiv_pos_as_xyz 
 'x, y, z' 
 '-x+1/2, -y, z+1/2' 
 'x+1/2, -y+1/2, -z' 
 '-x, y+1/2, -z+1/2' 
 '-x, -y, -z' 
 'x-1/2, y, -z-1/2' 
 '-x-1/2, y-1/2, z' 
 'x, -y-1/2, z-1/2' 
 
_cell_length_a    14.6990 
_cell_length_b     8.7360 
_cell_length_c    20.4450 
_cell_angle_alpha  90.000 
_cell_angle_beta   90.000 
_cell_angle_gamma  90.000 
 
_shelx_F_squared_multiplier     1.000 
 
loop_ 
 _refln_index_h 
 _refln_index_k 
 _refln_index_l 
 _refln_F_squared_calc 
 _refln_F_squared_meas 
 _refln_F_squared_sigma 
 _refln_observed_status 
   2   0   0     3889.25     2910.29     19.19 o 
   4   0   0     5456.34     5019.82     41.67 o 
   6   0   0     7561.91     8192.42     59.10 o 
   8   0   0     8468.56     9096.82     73.43 o 
  10   0   0      117.12       98.42     33.87 o 
  12   0   0      176.95      209.03     36.89 o 
  14   0   0       52.93        3.39     36.79 o 
  16   0   0       52.82        1.25    520.75 o 
  18   0   0      488.83      548.61     91.04 o 
   2   1   0     9050.77    10890.88    236.41 o 
   4   1   0      279.41      334.55     16.87 o 
   6   1   0     1186.46     1233.37     68.81 o 
   8   1   0     3815.61     3903.56    145.70 o 
  10   1   0       93.04      114.97     24.94 o 
  12   1   0      424.53      256.36     46.63 o 
  14   1   0       70.86       72.58     29.38 o 
  16   1   0      237.84      328.21     48.51 o 
  18   1   0       55.31       50.47     47.33 o 
   0   2   0    21178.24    19866.21   2111.90 o 
   2   2   0    25041.67    24541.08    437.61 o 
   4   2   0       16.71        9.85     11.46 o 
   6   2   0     6410.37     7227.91    378.87 o 
   8   2   0      571.70      551.69     49.10 o 
  10   2   0     3125.13     2895.83    107.11 o 
  12   2   0        3.33       -4.88     18.39 o 
  14   2   0      898.88      762.41     47.35 o 
  16   2   0      216.47      181.62     42.42 o 
  18   2   0       17.73        7.06     82.02 o 
   2   3   0     3328.55     3554.10    106.60 o 
   4   3   0     3596.56     3602.28    135.72 o 
   6   3   0       58.22       46.37      9.57 o 
   8   3   0     7824.28     8105.04    294.61 o 
  10   3   0     1951.07     2189.35     99.78 o 
  12   3   0     8038.77     8599.07    287.13 o 
  14   3   0      790.31      784.04    119.94 o 
  16   3   0      181.02      108.00     50.23 o 
   0   4   0       17.98       19.84     15.50 o 
   2   4   0     6536.10     6178.75     85.58 o 
   4   4   0     4246.49     4165.73     54.64 o 
   6   4   0        3.56        8.49      6.79 o 
   8   4   0      460.04      519.53     36.93 o 
  10   4   0     2606.08     2649.64    101.01 o 
  12   4   0       95.90       62.38     40.84 o 
  14   4   0       38.75       17.80     53.00 o 
  16   4   0       18.49       -1.22     38.54 o 
   2   5   0     3260.74     2915.70    118.12 o 
   4   5   0        1.24       -1.07      3.37 o 
   6   5   0       11.43        4.89     15.38 o 
   8   5   0      129.86      112.01     23.78 o 
  10   5   0       96.45       98.06     24.79 o 
  12   5   0      242.73      156.85     66.62 o 
  14   5   0        3.59       -7.12     16.34 o 
  16   5   0        9.61      -50.03     54.30 o 
   0   6   0     2288.22     2288.20     88.92 o 
   2   6   0      419.15      481.83     21.02 o 
   4   6   0     1674.48     1624.27     65.89 o 
   6   6   0      127.73       68.56     19.97 o 
   8   6   0     1003.41      982.75     28.40 o 
  10   6   0       14.99      -21.96     21.96 o 
  12   6   0       11.98       33.33     36.72 o 
  14   6   0       85.39       82.80     52.45 o 
   2   7   0     1448.40     1501.95     68.92 o 
   4   7   0        0.03       -0.43     21.55 o 
   6   7   0       26.07      -18.89     18.89 o 
   8   7   0      149.88      103.36     25.86 o 
  10   7   0      217.81      244.69     42.69 o 
  12   7   0       70.14       50.15     68.29 o 
  14   7   0        3.40        4.16     40.87 o 
   0   8   0       27.10       64.00     31.08 o 
   2   8   0        3.79      -17.41     17.41 o 
   4   8   0       13.69      -20.98     23.59 o 
   6   8   0       41.40       24.68     24.92 o 
   8   8   0       41.16       44.02     27.54 o 
  10   8   0      155.80      234.40     35.12 o 
  12   8   0        0.27       15.93     63.04 o 
   2   9   0        1.50        1.91     22.60 o 
   4   9   0       47.58       60.68     41.67 o 
   6   9   0       73.80      105.01     35.77 o 
   8   9   0        4.85      -22.91     22.91 o 
  10   9   0       14.60        7.29     39.65 o 
   2  10   0        5.60      -21.94     59.15 o 
   4  10   0      235.36      267.89     51.56 o 
   6  10   0        4.02       11.90     33.99 o 
   1   1   1      314.21      252.06     43.92 o 
   2   1   1     4643.85     5377.90    111.86 o 
   3   1   1     3315.42     3500.16    132.31 o 
   4   1   1     3720.06     4018.30    128.09 o 
   5   1   1     2778.70     2840.22    101.06 o 
   6   1   1     5001.62     5452.61    114.01 o 
   7   1   1     4085.77     4342.97     94.86 o 
   8   1   1     1927.16     1974.80     48.37 o 
   9   1   1     3980.12     4178.06     94.42 o 
  10   1   1      681.84      647.42     16.34 o 
  11   1   1     1509.73     1477.24     36.67 o 
  12   1   1     2176.53     2128.36     80.03 o 
  13   1   1      407.72      427.89     27.10 o 
  14   1   1      863.77      866.16     26.85 o 
  15   1   1      305.24      328.49     28.13 o 
  16   1   1        5.75      -28.95     28.95 o 
  17   1   1      421.26      387.39     32.85 o 
  18   1   1       39.80        0.20     24.71 o 
   0   2   1      442.17      493.70     41.64 o 
   1   2   1     1564.21     1399.20     40.66 o 
   2   2   1     7456.14     7221.85    173.06 o 
   3   2   1    11294.18    11596.78    161.81 o 
   4   2   1     3348.12     3103.67     78.19 o 
   5   2   1     4033.81     3973.54    154.10 o 
   6   2   1       85.62       80.03      9.97 o 
   7   2   1     5871.64     6597.00    244.60 o 
   8   2   1       12.61       11.05     11.16 o 
   9   2   1      910.70      859.04     27.48 o 
  10   2   1        2.42       -6.72     16.86 o 
  11   2   1      740.05      707.05     23.47 o 
  12   2   1        1.14       14.47     39.00 o 
  13   2   1        1.36      -10.15     35.68 o 
  14   2   1       26.50       19.79     25.58 o 
  15   2   1      145.14      167.01     33.23 o 
  16   2   1        4.89      -27.31     27.31 o 
  17   2   1      344.63      425.28     37.07 o 
  18   2   1        1.54       -1.91     37.21 o 
   1   3   1     3201.92     2971.94     66.12 o 
   2   3   1     1228.08     1127.31     18.97 o 
   3   3   1      555.67      512.86     14.25 o 
   4   3   1      252.53      275.84      8.97 o 
   5   3   1       91.97       69.12      8.93 o 
   6   3   1      772.99      765.74     18.63 o 
   7   3   1      968.68      904.27     32.95 o 
   8   3   1     2416.55     2520.85     55.29 o 
   9   3   1       14.98        4.39      4.62 o 
  10   3   1      969.44      948.77     26.95 o 
  11   3   1       71.15       43.09     28.95 o 
  12   3   1        0.21       74.25     33.99 o 
  13   3   1        0.56      -18.96     31.19 o 
  14   3   1      164.24      134.33     31.41 o 
  15   3   1        0.97      -23.72     24.38 o 
  16   3   1       99.72       38.12     30.89 o 
  17   3   1        8.01       26.39     39.64 o 
   0   4   1     1616.65     1587.54     35.29 o 
   1   4   1     1664.37     1460.63     33.08 o 
   2   4   1       79.56       64.63      6.20 o 
   3   4   1      949.81      919.28     15.64 o 
   4   4   1       33.78       17.53      9.79 o 
   5   4   1     3863.26     3647.32     78.40 o 
   6   4   1      283.49      267.96     10.31 o 
   7   4   1      429.31      447.28     14.23 o 
   8   4   1      397.03      386.32     14.55 o 
   9   4   1      419.77      409.51     16.47 o 
  10   4   1       91.51       72.53     17.47 o 
  11   4   1      190.71      127.81     24.77 o 
  12   4   1        1.64        2.75     35.62 o 
  13   4   1       37.66       -1.96     10.58 o 
  14   4   1       11.91      -22.71     22.71 o 
  15   4   1       35.88        8.07     28.30 o 
  16   4   1        4.68      -33.64     33.64 o 
  17   4   1       42.03        9.01     41.86 o 
   1   5   1     2344.53     2399.49     48.00 o 
   2   5   1      174.32      178.36     11.02 o 
   3   5   1      118.37      108.72     11.33 o 
   4   5   1       71.58       86.56     11.66 o 
   5   5   1     3059.67     2993.54     40.32 o 
   6   5   1      176.07      182.32     12.72 o 
   7   5   1       33.47       15.46     11.42 o 
   8   5   1     2232.40     2277.66     43.73 o 
   9   5   1      516.50      443.73     18.20 o 
  10   5   1       26.39       26.12     16.60 o 
  11   5   1        1.17      -17.16     17.16 o 
  12   5   1      178.22      137.23     43.63 o 
  13   5   1      126.70       57.59     31.77 o 
  14   5   1       29.08       10.39     32.92 o 
  15   5   1      171.85      154.15     35.77 o 
  16   5   1      126.32      121.62     39.59 o 
   0   6   1      107.77       78.26     16.28 o 
   1   6   1       30.38       10.67      7.71 o 
   2   6   1      153.04      146.57     11.84 o 
   3   6   1       85.32       88.33     12.56 o 
   4   6   1      109.48       99.13     12.68 o 
   5   6   1      119.82      139.44     14.00 o 
   6   6   1        0.34      -11.29     11.29 o 
   7   6   1      487.88      468.04     17.87 o 
   8   6   1       77.46       74.64     17.30 o 
   9   6   1      308.99      329.22     19.80 o 
  10   6   1        0.05      -15.92     15.92 o 
  11   6   1      132.72      133.52     22.08 o 
  12   6   1       60.97       20.95     26.93 o 
  13   6   1       49.96       13.08     25.72 o 
  14   6   1       58.25       28.98     39.26 o 
  15   6   1       54.24       78.49     39.75 o 
   1   7   1      564.05      593.83     17.48 o 
   2   7   1       30.24       30.53     15.12 o 
   3   7   1      336.28      359.24     15.08 o 
   4   7   1       46.82       19.34     10.11 o 
   5   7   1        0.02      -13.91     14.84 o 
   6   7   1      257.47      296.24     18.08 o 
   7   7   1      771.90      868.49     31.11 o 
   8   7   1       16.60        7.24     17.54 o 
   9   7   1        1.59      -13.69     13.69 o 
  10   7   1       48.97       10.13     14.51 o 
  11   7   1       34.12       23.70     23.07 o 
  12   7   1       17.34       -0.83     28.92 o 
  13   7   1        5.76       -1.83     41.18 o 
  14   7   1       11.11      -11.90     52.71 o 
   0   8   1      765.20      994.26     49.81 o 
   1   8   1        4.50       -0.94      8.05 o 
   2   8   1        0.95       -8.13      8.13 o 
   3   8   1       49.50       42.22     19.12 o 
   4   8   1      193.96      190.52     17.81 o 
   5   8   1       31.14       11.35     15.26 o 
   6   8   1       94.93       93.56     18.46 o 
   7   8   1      474.73      523.72     21.04 o 
   8   8   1       38.35        2.22     12.44 o 
   9   8   1       92.65       78.59     23.87 o 
  10   8   1        1.50      -23.60     24.63 o 
  11   8   1       99.87       95.63     35.03 o 
  12   8   1        0.06      -11.06     15.44 o 
   1   9   1        8.28       -3.72     20.10 o 
   2   9   1       74.76       96.46     28.35 o 
   3   9   1       79.46      119.95     26.15 o 
   4   9   1       66.55       78.33     25.72 o 
   5   9   1       65.55       38.11     28.09 o 
   6   9   1       38.36       41.82     33.53 o 
   7   9   1        3.22       42.43     38.19 o 
   8   9   1       18.31        0.37     26.63 o 
   9   9   1       18.91      -12.82     26.90 o 
  10   9   1        9.71      -22.09     22.09 o 
   0  10   1       24.37       40.27     57.76 o 
   1  10   1       83.50      178.88     41.55 o 
   2  10   1       17.57       26.37     28.44 o 
   3  10   1       58.97       83.52     35.57 o 
   4  10   1        0.01        7.88     27.77 o 
   5  10   1       92.80       81.41     38.87 o 
   6  10   1       11.10       34.76     40.76 o 
   7  10   1       65.24       60.09     51.11 o 
   1   0   2     5596.50       -2.34      2.34 o 
   2   0   2     6423.70     6926.79     47.84 o 
   3   0   2     5009.69     5886.62    257.56 o 
   4   0   2    33167.49    38138.81   1057.07 o 
   5   0   2     2463.77     2633.00     94.90 o 
   6   0   2     2496.70     2759.34     90.55 o 
   7   0   2    15186.23    18374.69    764.78 o 
   8   0   2      312.31      292.65     18.28 o 
   9   0   2     1023.52      939.41     38.77 o 
  10   0   2      360.79      323.41     20.80 o 
  11   0   2     1110.68     1176.10     33.79 o 
  12   0   2       17.64        0.37     11.29 o 
  13   0   2      206.42      167.84     34.04 o 
  14   0   2      327.73      337.97     35.28 o 
  15   0   2       11.59      -13.90     17.67 o 
  16   0   2        1.12      -37.99     41.66 o 
  17   0   2      259.79      199.16     58.38 o 
  18   0   2       14.02       -7.60     58.48 o 
   1   1   2     3813.07     3421.71    213.07 o 
   2   1   2     1186.18     1211.48     38.32 o 
   3   1   2     6295.88     6844.82    210.24 o 
   4   1   2     3888.62     4326.04    107.69 o 
   5   1   2      707.54      872.67     20.31 o 
   6   1   2     1244.70     1320.28     34.52 o 
   7   1   2      443.77      445.85     12.04 o 
   8   1   2     1623.31     1767.47     50.91 o 
   9   1   2     2154.11     2278.14     63.31 o 
  10   1   2       33.08       16.60     13.37 o 
  11   1   2      199.99      147.21     20.60 o 
  12   1   2       67.07       55.88     22.92 o 
  13   1   2       68.65        3.38     15.64 o 
  14   1   2        0.34      -13.08     13.08 o 
  15   1   2       11.02       -1.33     25.25 o 
  16   1   2      159.92      132.08     28.99 o 
  17   1   2      198.98      147.80     31.76 o 
  18   1   2       43.15       30.89     36.19 o 
   0   2   2    20345.99    18297.58   1133.59 o 
   1   2   2     1094.47     1067.53     34.78 o 
   2   2   2     7282.04     7263.71    164.25 o 
   3   2   2      533.51      599.03     20.21 o 
   4   2   2     5833.75     5768.09    157.60 o 
   5   2   2     6281.68     6271.51    209.72 o 
   6   2   2      365.07      276.77     11.19 o 
   7   2   2      149.16      122.14     10.80 o 
   8   2   2       73.19       60.86     11.25 o 
   9   2   2       76.19       83.39     13.13 o 
  10   2   2       11.75      -13.69     13.69 o 
  11   2   2      100.44      123.83     21.98 o 
  12   2   2      121.99      112.96     26.09 o 
  13   2   2      514.45      583.99     37.44 o 
  14   2   2      105.12       38.64     36.10 o 
  15   2   2        7.31       12.02     23.14 o 
  16   2   2       63.03       29.41     28.32 o 
  17   2   2       16.38        1.98     31.92 o 
  18   2   2        0.04      -19.18     25.91 o 
   1   3   2     6785.11     6359.92    119.99 o 
   2   3   2     1645.60     1399.21     27.24 o 
   3   3   2      357.64      250.80      8.64 o 
   4   3   2     1168.83     1148.63     30.76 o 
   5   3   2     1409.34     1384.29     36.94 o 
   6   3   2       43.74       35.21      9.04 o 
   7   3   2      594.68      603.06     20.08 o 
   8   3   2     1062.30      907.62     34.20 o 
   9   3   2      426.42      404.36     15.74 o 
  10   3   2      106.12      112.51     16.57 o 
  11   3   2       41.14        7.53     21.24 o 
  12   3   2     2180.30     2304.21     34.67 o 
  13   3   2        0.26      -17.82     17.82 o 
  14   3   2      140.69      151.68     37.02 o 
  15   3   2      302.37      281.42     32.83 o 
  16   3   2      505.77      412.49     36.91 o 
  17   3   2      293.27      329.84     39.57 o 
   0   4   2     1917.14     1805.31     54.64 o 
   1   4   2     2799.56     2613.18     28.10 o 
   2   4   2     1281.53     1073.79     22.41 o 
   3   4   2     2675.65     2475.07     39.04 o 
   4   4   2      650.01      674.41     16.06 o 
   5   4   2      626.68      637.77     12.34 o 
   6   4   2      749.35      628.26     16.66 o 
   7   4   2      629.10      596.83     18.24 o 
   8   4   2      563.81      523.71     15.81 o 
   9   4   2      200.57      168.58     16.91 o 
  10   4   2       46.71       -3.52     12.79 o 
  11   4   2      338.80      329.99     21.82 o 
  12   4   2        1.92       19.13     28.42 o 
  13   4   2       19.17      -25.78     25.78 o 
  14   4   2        1.74      -22.37     27.45 o 
  15   4   2       61.12        9.78     31.49 o 
  16   4   2       23.61       -9.58     43.04 o 
  17   4   2       68.25       33.69     28.65 o 
   1   5   2      306.00      329.32     10.38 o 
   2   5   2     1792.29     1805.22     46.35 o 
   3   5   2      798.84      689.07     12.37 o 
   4   5   2       12.11        3.07      5.90 o 
   5   5   2       52.51       46.33     11.03 o 
   6   5   2       51.04       39.23     11.62 o 
   7   5   2     2623.22     2808.44     38.68 o 
   8   5   2        4.81        5.72     16.42 o 
   9   5   2       16.56        7.34      7.04 o 
  10   5   2      194.96      182.80     19.03 o 
  11   5   2      220.16      179.59     22.10 o 
  12   5   2       28.95       17.21     15.97 o 
  13   5   2       31.34       13.44     15.69 o 
  14   5   2        0.05       -2.43     34.72 o 
  15   5   2        0.63      -34.58     35.22 o 
  16   5   2       10.13      -16.53     31.40 o 
   0   6   2     3803.95     3889.81    110.43 o 
   1   6   2       35.01       32.53     11.96 o 
   2   6   2        0.14       -7.03      7.03 o 
   3   6   2      278.75      276.02     13.34 o 
   4   6   2      221.52      218.02     14.28 o 
   5   6   2      411.31      395.59     15.05 o 
   6   6   2        0.02       -1.63     10.31 o 
   7   6   2      367.13      368.69     18.87 o 
   8   6   2      167.48      131.41     19.60 o 
   9   6   2      537.33      563.61     20.14 o 
  10   6   2       35.86      -14.54     14.54 o 
  11   6   2       25.05        6.07     15.90 o 
  12   6   2       10.03       -3.40     22.81 o 
  13   6   2        0.02        5.11     33.69 o 
  14   6   2        1.07      -23.85     23.85 o 
  15   6   2       27.34      -14.52     34.11 o 
   1   7   2       21.03        5.63     11.90 o 
   2   7   2        0.20       -9.86      9.86 o 
   3   7   2        0.75       -0.65      4.85 o 
   4   7   2       12.95       -6.82      6.82 o 
   5   7   2      657.49      683.24     17.74 o 
   6   7   2      611.91      641.26     19.26 o 
   7   7   2      119.02      123.45     17.95 o 
   8   7   2      425.30      403.83     20.20 o 
   9   7   2       12.75       -9.93     16.25 o 
  10   7   2       23.98      -17.23     17.23 o 
  11   7   2       57.78        8.69     19.00 o 
  12   7   2        0.04      -12.72     27.31 o 
  13   7   2       13.47       48.96     41.48 o 
  14   7   2        6.99      -54.43     54.43 o 
   0   8   2        3.46       -5.82     43.81 o 
   1   8   2       53.31        6.58     11.93 o 
   2   8   2       53.34       18.41     17.12 o 
   3   8   2       22.47       14.01     11.27 o 
   4   8   2      104.59      135.88     17.52 o 
   5   8   2      518.43      564.21     18.49 o 
   6   8   2        0.07       -8.15      8.15 o 
   7   8   2      246.41      270.37     21.12 o 
   8   8   2       63.67       36.85     15.15 o 
   9   8   2       46.69       13.71     19.78 o 
  10   8   2       30.26       11.55     20.31 o 
  11   8   2       61.13       63.95     29.32 o 
  12   8   2        0.19      -27.76     51.28 o 
   1   9   2       42.63       19.21     10.32 o 
   2   9   2       38.19        2.04      9.41 o 
   3   9   2       49.74       67.86     28.42 o 
   4   9   2        0.13       -9.49     12.48 o 
   5   9   2      123.51      162.85     28.81 o 
   6   9   2       99.57      110.10     30.15 o 
   7   9   2       30.45        5.52     28.29 o 
   8   9   2       12.17      -15.73     26.60 o 
   9   9   2       13.21      -11.85     28.39 o 
  10   9   2        0.09       31.29     31.29 o 
   1  10   2        0.44      -26.34     26.34 o 
   2  10   2        0.03        0.85     38.61 o 
   3  10   2        0.35       60.06     39.12 o 
   4  10   2       48.82       83.45     44.94 o 
   5  10   2       89.11       69.87     55.71 o 
   6  10   2       37.62       48.65     75.23 o 
   7  10   2       18.13       42.73     55.31 o 
   1   1   3     4777.01     4966.58    206.18 o 
   2   1   3     8470.43     9704.34    292.32 o 
   3   1   3      523.39      580.19     15.23 o 
   4   1   3     2214.82     2405.65     64.60 o 
   5   1   3     1040.99     1006.91     36.72 o 
   6   1   3      447.34      369.77     12.40 o 
   7   1   3      238.86      203.67      9.30 o 
   8   1   3    13064.20    13301.99    281.98 o 
   9   1   3      247.55      206.11     10.53 o 
  10   1   3     2097.44     2081.59     68.33 o 
  11   1   3       54.96       14.66     20.93 o 
  12   1   3     2315.08     2452.49     65.69 o 
  13   1   3      137.85      111.71     30.02 o 
  14   1   3      272.64      249.43     26.89 o 
  15   1   3       18.48      -10.12     24.74 o 
  16   1   3      664.31      742.05     34.83 o 
  17   1   3       73.94       33.18     22.61 o 
  18   1   3        1.37      -18.91     43.52 o 
   0   2   3   151962.44   146673.28   2058.45 o 
   1   2   3    10993.79    10845.51    533.77 o 
   2   2   3      655.24      713.20     25.82 o 
   3   2   3     1431.11     1427.29     33.62 o 
   4   2   3    10716.03    10995.01    306.98 o 
   5   2   3     1710.56     1936.88     65.04 o 
   6   2   3     2220.38     2430.13     85.65 o 
   7   2   3      530.19      556.48     19.99 o 
   8   2   3     2089.74     2113.51     58.90 o 
   9   2   3       12.91       -7.02      7.02 o 
  10   2   3      314.72      376.62     18.39 o 
  11   2   3      295.35      254.03     23.29 o 
  12   2   3      318.53      317.82     27.41 o 
  13   2   3        5.90      -21.13     44.09 o 
  14   2   3       16.16      -16.84     29.06 o 
  15   2   3        0.01        2.19     30.65 o 
  16   2   3       48.38       52.83     40.94 o 
  17   2   3       18.30       -9.07     33.72 o 
   1   3   3       65.41       90.20      9.19 o 
   2   3   3     1169.96     1045.78     26.11 o 
   3   3   3       17.54       26.57      9.38 o 
   4   3   3       11.35        0.12      3.22 o 
   5   3   3     1994.62     2176.47     64.04 o 
   6   3   3     2791.41     2835.99     72.60 o 
   7   3   3       86.23       59.31     10.74 o 
   8   3   3       19.36      -11.05     11.05 o 
   9   3   3        4.43       18.07     14.69 o 
  10   3   3       45.86       32.32     21.57 o 
  11   3   3      900.30      973.99     30.30 o 
  12   3   3        4.94      -28.55     35.01 o 
  13   3   3      113.78       91.16     34.05 o 
  14   3   3       53.28       11.29     30.12 o 
  15   3   3        0.97       15.34     30.89 o 
  16   3   3       20.93        3.43     32.22 o 
  17   3   3        4.78      -18.62     18.62 o 
   0   4   3     5497.65     5156.81    172.30 o 
   1   4   3      395.41      364.61     10.02 o 
   2   4   3     2835.35     2840.14     70.79 o 
   3   4   3     1471.44     1458.29     24.25 o 
   4   4   3     3753.66     3608.74     49.37 o 
   5   4   3      190.14      148.67     12.77 o 
   6   4   3       76.58       77.93     13.35 o 
   7   4   3        3.36        0.22      3.94 o 
   8   4   3        1.76       -3.31      5.94 o 
   9   4   3       62.82       17.12     12.18 o 
  10   4   3      506.40      453.81     21.98 o 
  11   4   3        0.05       -0.07     10.18 o 
  12   4   3        9.88       -2.54     18.23 o 
  13   4   3        9.50       -0.64     14.91 o 
  14   4   3       81.33       75.79     37.52 o 
  15   4   3      135.66      135.41     40.63 o 
  16   4   3      148.00      164.48     37.05 o 
   1   5   3      123.96       87.73     10.37 o 
   2   5   3        1.26       -5.33      5.33 o 
   3   5   3      296.27      338.25     11.81 o 
   4   5   3      910.86      948.28     21.98 o 
   5   5   3       97.50       83.28     12.56 o 
   6   5   3      105.50       97.08     13.85 o 
   7   5   3      142.75      143.19     14.82 o 
   8   5   3      977.05     1004.04     32.29 o 
   9   5   3      395.98      359.96     18.82 o 
  10   5   3      326.40      386.11     23.72 o 
  11   5   3       78.17      105.26     21.67 o 
  12   5   3     1525.97     1689.25     53.36 o 
  13   5   3      297.09      343.64     32.90 o 
  14   5   3      153.63      165.97     39.33 o 
  15   5   3        7.44      -26.24     32.43 o 
  16   5   3       86.04       27.43     24.04 o 
   0   6   3       15.81       20.92     15.98 o 
   1   6   3      118.53      100.23     12.66 o 
   2   6   3      758.13      814.21     21.70 o 
   3   6   3       41.74       42.56     12.81 o 
   4   6   3      195.05      198.66     14.54 o 
   5   6   3      138.02      152.90     15.20 o 
   6   6   3      194.13      213.18     17.47 o 
   7   6   3       31.97        6.96     18.67 o 
   8   6   3      223.79      234.37     19.41 o 
   9   6   3      209.71      170.74     18.55 o 
  10   6   3      556.48      572.10     25.82 o 
  11   6   3       39.98       43.22     25.53 o 
  12   6   3        8.92      -14.30     20.34 o 
  13   6   3        1.17      -15.98     27.79 o 
  14   6   3      113.69      161.74     42.11 o 
  15   6   3       73.07       61.34     46.05 o 
   1   7   3      200.28      241.98     16.72 o 
   2   7   3      232.64      238.77     16.83 o 
   3   7   3       20.06       25.04     13.99 o 
   4   7   3        8.15       -0.64      8.44 o 
   5   7   3       37.22       36.10     16.07 o 
   6   7   3        0.85       -5.72     16.65 o 
   7   7   3      339.47      352.07     21.21 o 
   8   7   3        0.61      -11.35     19.32 o 
   9   7   3      201.78      188.38     22.35 o 
  10   7   3        1.22      -26.97     26.97 o 
  11   7   3      121.37      124.48     28.10 o 
  12   7   3       59.48       14.49     18.21 o 
  13   7   3       35.59       39.51     26.68 o 
   0   8   3      197.51      193.57     33.02 o 
   1   8   3       90.15       92.28     20.71 o 
   2   8   3       18.38        2.73      7.13 o 
   3   8   3      166.90      152.89     22.79 o 
   4   8   3      497.95      575.70     20.89 o 
   5   8   3       16.61       21.27     19.93 o 
   6   8   3        0.78      -11.32     11.43 o 
   7   8   3       24.07        7.48     13.46 o 
   8   8   3      118.81      118.62     23.15 o 
   9   8   3        9.81      -10.78     13.17 o 
  10   8   3        1.61        4.66     37.12 o 
  11   8   3       22.41       15.46     27.27 o 
  12   8   3        0.30       19.87     44.26 o 
   1   9   3       34.78       -4.20     13.30 o 
   2   9   3      199.29      294.64     28.68 o 
   3   9   3      530.36      764.45     35.98 o 
   4   9   3        0.40      -20.79     24.46 o 
   5   9   3       44.78       17.98     19.14 o 
   6   9   3        8.04       36.54     22.25 o 
   7   9   3       11.47       18.42     15.60 o 
   8   9   3       11.45        4.93     25.40 o 
   9   9   3        0.83      -11.79     27.74 o 
  10   9   3       27.16       51.31     37.68 o 
   0  10   3       24.60       74.36     42.12 o 
   1  10   3        0.09      -12.11     25.34 o 
   2  10   3       70.89       56.81     38.31 o 
   3  10   3        0.21       13.61     39.15 o 
   4  10   3       10.38      -15.23     38.65 o 
   5  10   3        2.10        6.61     28.46 o 
   6  10   3        8.15      154.94     79.61 o 
   7  10   3        1.89       18.00     43.58 o 
   0   0   4    10421.35    11766.96   1282.31 o 
   1   0   4     2554.93     2970.11    167.59 o 
   2   0   4     1589.23     1751.16     87.25 o 
   3   0   4    25082.44    27604.00    659.13 o 
   4   0   4     3587.67     4454.67    128.71 o 
   5   0   4    24691.66    28880.58    521.48 o 
   6   0   4      164.48      166.37     22.67 o 
   7   0   4      918.59     1174.54     47.93 o 
   8   0   4     4272.58     4664.85    294.76 o 
   9   0   4      546.07      440.49     19.86 o 
  10   0   4      186.73      155.89     28.19 o 
  11   0   4      365.63      386.22     32.02 o 
  12   0   4       23.45       -7.03      7.89 o 
  13   0   4      239.03      242.37     31.08 o 
  14   0   4       47.07        4.95     23.37 o 
  15   0   4       22.94       -3.58      8.54 o 
  16   0   4        6.07      -36.00     36.00 o 
  17   0   4      396.51      487.39     86.53 o 
  18   0   4        8.68      -10.27    123.72 o 
   1   1   4     8369.57     9527.83    425.89 o 
   2   1   4    16557.18    18967.80    335.62 o 
   3   1   4     1682.49     1863.93     81.92 o 
   4   1   4      927.21     1095.86     29.19 o 
   5   1   4      513.41      480.01     21.63 o 
   6   1   4        3.63       -3.34      3.34 o 
   7   1   4      374.09      302.65     13.57 o 
   8   1   4     1112.54     1211.26     50.53 o 
   9   1   4     1194.91     1242.19     33.36 o 
  10   1   4       91.70       79.41     16.18 o 
  11   1   4     1179.69     1253.85     24.75 o 
  12   1   4     1110.68     1229.72     45.22 o 
  13   1   4      865.97      948.08     35.12 o 
  14   1   4        0.41      -14.84     14.84 o 
  15   1   4      132.40      124.90     32.82 o 
  16   1   4        7.85       15.85     41.21 o 
  17   1   4      201.01      165.04     41.61 o 
  18   1   4       15.23       50.50     42.71 o 
   0   2   4     3504.24     3737.86    193.83 o 
   1   2   4     3821.94     4042.76    213.90 o 
   2   2   4    13616.87    14801.02    354.48 o 
   3   2   4     9006.42     9784.83    219.35 o 
   4   2   4     1309.08     1497.88     34.91 o 
   5   2   4     8423.93     8047.28    177.60 o 
   6   2   4      360.46      401.25     18.70 o 
   7   2   4     1299.02     1586.63     48.06 o 
   8   2   4        3.81       -3.86      5.45 o 
   9   2   4      396.63      423.59     18.68 o 
  10   2   4      476.63      463.75     21.35 o 
  11   2   4        3.25      -14.31     14.31 o 
  12   2   4      574.56      590.51     27.96 o 
  13   2   4       92.31       21.14     22.15 o 
  14   2   4       78.09       48.21     27.93 o 
  15   2   4       12.37        4.22     32.49 o 
  16   2   4       84.56       53.05     41.95 o 
  17   2   4        0.05       -5.30     43.12 o 
   1   3   4        4.58        1.12      2.62 o 
   2   3   4     2498.22     2640.29     70.93 o 
   3   3   4      378.01      409.89     18.24 o 
   4   3   4      214.15      222.15     10.68 o 
   5   3   4     4924.15     5136.82    154.48 o 
   6   3   4     1011.64     1063.39     66.01 o 
   7   3   4     1788.98     1804.80     81.75 o 
   8   3   4      130.42      121.23     12.54 o 
   9   3   4     2772.81     2813.55     88.05 o 
  10   3   4       98.46       89.91     21.54 o 
  11   3   4      778.49      805.70     23.55 o 
  12   3   4       59.71       26.59     27.64 o 
  13   3   4      620.86      729.55     37.12 o 
  14   3   4       49.28       96.33     36.25 o 
  15   3   4      176.56      181.69     39.35 o 
  16   3   4       15.97       -9.60     41.23 o 
  17   3   4      148.77      121.76     47.03 o 
   0   4   4     1769.89     1880.15     56.13 o 
   1   4   4     1291.29     1085.40     17.80 o 
   2   4   4      463.52      396.92     13.48 o 
   3   4   4      140.37      184.42     11.21 o 
   4   4   4       42.90       12.97     10.66 o 
   5   4   4      172.87      202.67     13.41 o 
   6   4   4       13.04       -1.38      5.35 o 
   7   4   4     1989.99     1963.13     83.31 o 
   8   4   4        8.41       18.02     16.06 o 
   9   4   4      224.19      198.79     17.64 o 
  10   4   4       11.70        3.19     18.25 o 
  11   4   4      695.72      777.54     23.87 o 
  12   4   4       58.89       71.49     24.92 o 
  13   4   4      149.59      101.19     30.73 o 
  14   4   4       36.39       -4.14     16.53 o 
  15   4   4      303.05      344.85     41.78 o 
  16   4   4        0.04       18.30     56.65 o 
   1   5   4     1832.18     1718.79     31.14 o 
   2   5   4      323.15      361.76     15.69 o 
   3   5   4     1131.78     1154.36     20.02 o 
   4   5   4     1103.96     1042.10     31.42 o 
   5   5   4      328.20      309.12     15.30 o 
   6   5   4      129.72       91.03     15.99 o 
   7   5   4     1120.75     1141.39     32.92 o 
   8   5   4     1182.37     1357.73     58.11 o 
   9   5   4        6.59       -0.94      6.41 o 
  10   5   4      278.78      317.83     23.31 o 
  11   5   4      250.03      278.83     25.12 o 
  12   5   4       90.45       91.01     25.41 o 
  13   5   4       42.94        4.06     23.71 o 
  14   5   4        8.66      -31.35     31.35 o 
  15   5   4        7.81       23.82     33.80 o 
  16   5   4        0.86        7.47     34.76 o 
   0   6   4      982.12      940.44     20.92 o 
   1   6   4      705.57      636.70     15.29 o 
   2   6   4       36.40       17.01     12.70 o 
   3   6   4       72.04       60.16     15.20 o 
   4   6   4        0.11        9.31      8.35 o 
   5   6   4      113.18       98.41     15.91 o 
   6   6   4        2.20       -1.07     16.94 o 
   7   6   4       89.35       78.29     17.18 o 
   8   6   4       10.14        1.48     12.00 o 
   9   6   4       28.72       31.28     20.43 o 
  10   6   4       21.76       12.48     14.26 o 
  11   6   4       16.02       -3.68     20.49 o 
  12   6   4       13.61      -11.16     18.67 o 
  13   6   4       37.31       47.72     39.95 o 
  14   6   4       26.81       35.05     42.08 o 
  15   6   4        0.03      -20.07     41.43 o 
   1   7   4      679.59      767.34     38.65 o 
   2   7   4        6.07      -10.55     10.55 o 
   3   7   4      732.35      800.44     26.89 o 
   4   7   4       84.49       82.35     17.39 o 
   5   7   4      149.48      151.57     17.62 o 
   6   7   4      435.82      444.68     19.34 o 
   7   7   4        1.07      -10.71     16.78 o 
   8   7   4      118.87      106.29     20.94 o 
   9   7   4        0.08       -5.95     20.68 o 
  10   7   4       11.59       11.03     25.08 o 
  11   7   4        8.85      -18.34     35.46 o 
  12   7   4       14.76       10.68     25.24 o 
  13   7   4       73.92       59.58     30.53 o 
   0   8   4       48.97       43.80     37.02 o 
   1   8   4       32.23        1.72     11.93 o 
   2   8   4        4.44        0.85      8.14 o 
   3   8   4       58.85       41.79     24.52 o 
   4   8   4      214.55      194.63     23.67 o 
   5   8   4       18.86       10.49     18.64 o 
   6   8   4      170.37      145.99     24.31 o 
   7   8   4      236.31      259.03     29.89 o 
   8   8   4        3.71       -9.57     19.43 o 
   9   8   4       20.43        0.26     17.63 o 
  10   8   4        0.64       -9.43     28.24 o 
  11   8   4       94.41       66.66     32.47 o 
  12   8   4        4.65       -7.84     22.59 o 
   1   9   4        0.03      -28.33     28.33 o 
   2   9   4        7.05       16.15     23.19 o 
   3   9   4       51.59       69.56     31.71 o 
   4   9   4       24.64        5.18     28.01 o 
   5   9   4       13.25      -21.91     37.42 o 
   6   9   4        2.61       -3.28     48.09 o 
   7   9   4       52.78       32.59     34.90 o 
   8   9   4       11.78       29.78     25.83 o 
   9   9   4        0.42       21.84     18.21 o 
  10   9   4       33.37       48.51     37.40 o 
   0  10   4        4.74        2.67     34.77 o 
   1  10   4       15.02      -15.02     23.72 o 
   2  10   4        0.26      -36.26     36.26 o 
   3  10   4        1.82        5.55     40.06 o 
   4  10   4        7.40      -36.83     36.83 o 
   5  10   4       13.03       27.34     49.97 o 
   6  10   4       67.49      111.30     50.13 o 
   1   1   5    12158.72    13561.49    208.67 o 
   2   1   5     3985.52     5014.98    169.84 o 
   3   1   5      862.16     1005.67     40.10 o 
   4   1   5     6343.54     6729.05    154.21 o 
   5   1   5      114.12       72.96      8.46 o 
   6   1   5     1516.57     1516.63     38.83 o 
   7   1   5     1177.40     1163.47     17.81 o 
   8   1   5     3119.67     3501.50    104.66 o 
   9   1   5     2049.04     2129.87     48.61 o 
  10   1   5        5.76        5.25     10.22 o 
  11   1   5      505.53      521.23     23.90 o 
  12   1   5     3094.70     3098.51     82.35 o 
  13   1   5      319.27      312.63     22.38 o 
  14   1   5        2.54       14.69     38.75 o 
  15   1   5       69.50       41.40     44.64 o 
  16   1   5      517.65      560.21     48.99 o 
  17   1   5      202.25      205.32     50.17 o 
   0   2   5    12195.60    12846.92    407.48 o 
   1   2   5       19.60       29.81     12.90 o 
   2   2   5     2659.17     2786.51     61.48 o 
   3   2   5     1362.42     1365.46     37.72 o 
   4   2   5     8163.08     8072.43    141.64 o 
   5   2   5      303.02      262.44      9.78 o 
   6   2   5        0.78        0.36      2.15 o 
   7   2   5     1023.41     1155.53     37.35 o 
   8   2   5     2250.51     2295.75     81.06 o 
   9   2   5       14.72       -0.75     10.04 o 
  10   2   5        5.54       -9.28      9.28 o 
  11   2   5      982.81     1089.66     35.69 o 
  12   2   5       19.73      -21.19     21.19 o 
  13   2   5       80.59       28.73     27.02 o 
  14   2   5       15.99       43.57     35.39 o 
  15   2   5       20.13      -18.89     41.16 o 
  16   2   5        4.98      -16.36     16.36 o 
  17   2   5       33.62        5.65     50.94 o 
   1   3   5       15.86       -5.91      7.85 o 
   2   3   5     2101.18     2174.39     52.42 o 
   3   3   5     2151.09     2447.52     68.77 o 
   4   3   5     1584.10     1816.32     70.61 o 
   5   3   5      290.08      326.74     14.93 o 
   6   3   5      250.89      267.75     14.15 o 
   7   3   5      897.08      987.38     42.66 o 
   8   3   5      163.13      178.57     13.02 o 
   9   3   5       16.22       21.46     17.79 o 
  10   3   5     1196.51     1199.32     54.11 o 
  11   3   5      923.91      908.02     26.39 o 
  12   3   5       29.52       -6.47     19.42 o 
  13   3   5      260.67      317.57     28.52 o 
  14   3   5        3.77      -10.71     32.50 o 
  15   3   5        4.14       -0.72     31.70 o 
  16   3   5       14.17       49.92     41.91 o 
  17   3   5       21.60       46.64     47.02 o 
   0   4   5     3333.04     3158.26     71.44 o 
   1   4   5       20.69        4.11      8.04 o 
   2   4   5     1323.90     1313.89     21.44 o 
   3   4   5      112.38      121.36     11.89 o 
   4   4   5     3468.73     3789.28     98.00 o 
   5   4   5     1656.91     1757.37     45.85 o 
   6   4   5       40.15       35.81     14.74 o 
   7   4   5       40.33       35.34     16.44 o 
   8   4   5      274.02      265.20     17.80 o 
   9   4   5      132.77      113.87     21.98 o 
  10   4   5      987.96      973.57     26.47 o 
  11   4   5      159.20      154.11     21.66 o 
  12   4   5        1.15      -20.33     28.23 o 
  13   4   5       28.39       33.64     27.16 o 
  14   4   5        3.78      -32.50     32.50 o 
  15   4   5        0.21        8.05     36.83 o 
  16   4   5      104.68      132.48     45.67 o 
   1   5   5       86.15       70.72     12.04 o 
   2   5   5      391.20      314.58     14.66 o 
   3   5   5      127.51      150.51     14.42 o 
   4   5   5       39.58       11.15      8.70 o 
   5   5   5       37.51       15.48     10.72 o 
   6   5   5      467.35      460.84     17.05 o 
   7   5   5       50.89       49.67     18.29 o 
   8   5   5      657.08      703.56     31.26 o 
   9   5   5      123.00      122.80     22.08 o 
  10   5   5       85.03       61.37     23.60 o 
  11   5   5      530.09      595.63     26.69 o 
  12   5   5      197.49      204.52     26.25 o 
  13   5   5        4.18       -3.24     17.78 o 
  14   5   5        0.35      -23.11     30.16 o 
  15   5   5       20.08       61.43     52.52 o 
   0   6   5      394.29      444.59     19.08 o 
   1   6   5      777.10      697.17     15.49 o 
   2   6   5        1.12        0.99      8.60 o 
   3   6   5      451.32      384.20     16.29 o 
   4   6   5        0.87       -6.53      8.00 o 
   5   6   5        6.17       11.86     15.80 o 
   6   6   5       41.17       15.87     15.93 o 
   7   6   5      579.05      516.64     17.96 o 
   8   6   5      306.73      265.19     20.53 o 
   9   6   5      133.66      124.54     24.03 o 
  10   6   5      163.73      179.21     24.69 o 
  11   6   5      118.65      132.34     25.69 o 
  12   6   5       20.53       -4.43     14.56 o 
  13   6   5        1.78      -18.35     39.85 o 
  14   6   5       53.65       54.93     45.24 o 
   1   7   5       10.23       22.33     20.39 o 
   2   7   5      540.39      629.76     21.56 o 
   3   7   5      308.47      294.30     20.94 o 
   4   7   5      111.72      166.72     19.94 o 
   5   7   5      270.18      280.89     22.64 o 
   6   7   5       27.57       16.07     19.51 o 
   7   7   5      383.85      382.48     24.23 o 
   8   7   5       56.89       54.00     23.21 o 
   9   7   5       18.85       -1.43     15.20 o 
  10   7   5       72.59       51.72     28.58 o 
  11   7   5        0.54       -2.37     29.01 o 
  12   7   5        4.61       11.04     22.70 o 
  13   7   5       46.50       83.61     39.89 o 
   0   8   5        5.01      -17.14     31.29 o 
   1   8   5        7.62       -3.45     17.95 o 
   2   8   5       16.97        8.99     18.89 o 
   3   8   5       80.08       76.20     24.76 o 
   4   8   5       85.10      113.83     22.11 o 
   5   8   5        1.40        0.18     13.35 o 
   6   8   5      148.00      127.75     28.27 o 
   7   8   5       17.73       18.66     25.79 o 
   8   8   5       23.64       27.08     23.85 o 
   9   8   5        5.67       -2.54     28.75 o 
  10   8   5        8.27      -10.47     44.81 o 
  11   8   5        1.20       10.24     33.61 o 
   1   9   5       41.13       65.30     27.47 o 
   2   9   5       12.77       26.83     23.05 o 
   3   9   5        3.01      -19.12     19.12 o 
   4   9   5      338.34      443.03     34.15 o 
   5   9   5       70.93       23.80     33.13 o 
   6   9   5       91.07      186.86     40.42 o 
   7   9   5       76.27       91.07     33.66 o 
   8   9   5        6.73       45.88     25.49 o 
   9   9   5       12.25       10.22     13.38 o 
   0  10   5        3.95      -29.67     29.67 o 
   1  10   5       40.00       46.24     38.24 o 
   2  10   5        1.33       -3.57     40.46 o 
   3  10   5        5.39      -63.67     63.67 o 
   4  10   5        0.20      -28.96     39.07 o 
   5  10   5       31.06        6.37     24.58 o 
   6  10   5        0.15      -18.84     39.44 o 
   0   0   6    25245.37    24506.47   1569.61 o 
   1   0   6    64452.27    66132.59    676.58 o 
   2   0   6     3055.82     3760.96    195.32 o 
   3   0   6       18.81       13.69     11.16 o 
   4   0   6     3575.26     3844.67     71.52 o 
   5   0   6       16.35       -4.22      9.40 o 
   6   0   6       83.97      140.73     15.04 o 
   7   0   6     3355.65     4082.34    143.14 o 
   8   0   6     1203.72     1227.87     99.23 o 
   9   0   6     1148.39     1132.13     35.14 o 
  10   0   6        4.40       -1.59      5.35 o 
  11   0   6      128.15      141.13     26.19 o 
  12   0   6     1128.36     1101.31    102.97 o 
  13   0   6        2.09        9.88     31.24 o 
  14   0   6       10.28      -26.14     26.14 o 
  15   0   6       30.19       -5.03     34.17 o 
  16   0   6      399.23      396.55     52.40 o 
  17   0   6      477.12      497.84     93.50 o 
   1   1   6     3535.80     3828.02    136.12 o 
   2   1   6       85.92       85.02      9.24 o 
   3   1   6      478.92      586.87     18.57 o 
   4   1   6     2997.35     2994.26     97.32 o 
   5   1   6     3140.28     3731.04     92.74 o 
   6   1   6     1145.15     1285.57     32.80 o 
   7   1   6      207.99      241.44     11.12 o 
   8   1   6     1670.85     1493.81     81.35 o 
   9   1   6      154.61      123.44     12.74 o 
  10   1   6     1427.23     1508.54     40.96 o 
  11   1   6     1577.04     1650.40     33.96 o 
  12   1   6      696.70      673.52     23.07 o 
  13   1   6      121.20      114.22     23.86 o 
  14   1   6      253.52      291.79     29.43 o 
  15   1   6        0.07        4.90     36.75 o 
  16   1   6      212.60      268.61     52.10 o 
  17   1   6      135.34       66.03     49.16 o 
   0   2   6    12355.02    10748.33     47.39 o 
   1   2   6    14432.72    14207.09    266.80 o 
   2   2   6     2832.72     3168.48     97.61 o 
   3   2   6     4800.18     5038.23    121.97 o 
   4   2   6      111.36       93.85     11.86 o 
   5   2   6     3320.38     3853.59     69.33 o 
   6   2   6        1.11        7.00      9.10 o 
   7   2   6      435.42      373.33     12.97 o 
   8   2   6       74.33       69.77     13.22 o 
   9   2   6      243.58      252.48     15.08 o 
  10   2   6        0.24      -14.81     14.81 o 
  11   2   6        0.29       -3.79     12.10 o 
  12   2   6       63.46      -16.09     25.91 o 
  13   2   6        4.28      -17.32     17.32 o 
  14   2   6       41.54       51.35     28.00 o 
  15   2   6       16.09       46.28     37.29 o 
  16   2   6       83.98       65.83     45.23 o 
  17   2   6        0.03      -21.03     27.99 o 
   1   3   6      290.16      285.87     17.39 o 
   2   3   6     2239.40     2459.68    126.21 o 
   3   3   6     4417.75     4743.92    166.06 o 
   4   3   6     2304.74     2481.76     74.62 o 
   5   3   6      638.18      550.58     14.98 o 
   6   3   6      125.54      147.36     16.86 o 
   7   3   6      422.36      489.63     24.19 o 
   8   3   6     2850.37     2951.04    133.54 o 
   9   3   6     1827.97     2180.71     73.64 o 
  10   3   6      259.11      311.18     21.13 o 
  11   3   6      413.87      429.32     22.63 o 
  12   3   6      512.25      478.56     26.67 o 
  13   3   6      593.85      660.34     50.29 o 
  14   3   6      197.56      166.16     31.52 o 
  15   3   6        0.32       11.31     50.58 o 
  16   3   6      304.02      321.94     43.70 o 
  17   3   6       37.72       97.77     47.93 o 
   0   4   6     9060.27     8782.72    224.73 o 
   1   4   6        0.06       -9.30      9.30 o 
   2   4   6     1306.15     1393.24     53.53 o 
   3   4   6     3020.68     3299.49     46.51 o 
   4   4   6     4229.20     4355.29    158.40 o 
   5   4   6      818.55      815.10     21.85 o 
   6   4   6      202.70      184.47     18.60 o 
   7   4   6       52.95       60.41     19.57 o 
   8   4   6      479.45      546.45     26.84 o 
   9   4   6      267.97      239.93     22.39 o 
  10   4   6        0.49        0.49     13.94 o 
  11   4   6      687.00      848.54     27.13 o 
  12   4   6        3.77        0.39     29.90 o 
  13   4   6        4.58      -13.79     28.90 o 
  14   4   6      143.30      150.86     39.65 o 
  15   4   6      110.66       94.35     41.58 o 
  16   4   6        5.72       -8.56     41.35 o 
   1   5   6      512.01      436.99     15.39 o 
   2   5   6      196.14      166.70     15.00 o 
   3   5   6      105.39      100.23     14.60 o 
   4   5   6      445.46      535.39     18.67 o 
   5   5   6       41.81       15.31      9.90 o 
   6   5   6      631.01      699.60     22.36 o 
   7   5   6      354.68      420.60     23.60 o 
   8   5   6       45.63        0.93     17.40 o 
   9   5   6      224.17      244.49     22.89 o 
  10   5   6       96.85       84.57     24.06 o 
  11   5   6      122.11      116.78     24.95 o 
  12   5   6       31.18        3.96     26.54 o 
  13   5   6      386.79      364.85     32.24 o 
  14   5   6        3.53      -36.33     36.33 o 
  15   5   6        9.34        0.00     37.60 o 
   0   6   6      239.74      259.63     24.08 o 
   1   6   6      358.99      363.19     16.69 o 
   2   6   6       21.49        1.25     11.65 o 
   3   6   6      317.89      298.76     18.09 o 
   4   6   6     2312.83     2360.62     73.25 o 
   5   6   6      798.20      833.04     35.47 o 
   6   6   6        6.52       -3.12      4.57 o 
   7   6   6        9.12      -15.46     16.41 o 
   8   6   6       60.84       20.01     19.17 o 
   9   6   6       21.32        8.60     22.12 o 
  10   6   6      194.92      207.92     25.24 o 
  11   6   6        6.04       38.64     26.34 o 
  12   6   6       14.07       22.86     27.00 o 
  13   6   6        4.93       17.14     20.31 o 
  14   6   6       40.22       27.91     44.29 o 
   1   7   6      384.44      386.36     22.17 o 
   2   7   6       12.42       -0.63      6.24 o 
   3   7   6      489.68      577.31     22.88 o 
   4   7   6      190.19      182.03     20.73 o 
   5   7   6       58.25       30.62     19.83 o 
   6   7   6       36.59       -1.43     19.04 o 
   7   7   6       30.24       35.62     25.57 o 
   8   7   6       90.95       98.56     25.99 o 
   9   7   6       12.25       -8.36     21.52 o 
  10   7   6      111.87      135.92     30.13 o 
  11   7   6        1.19        4.11     17.96 o 
  12   7   6      165.66      174.28     31.57 o 
  13   7   6       23.56       39.37     35.13 o 
   0   8   6       41.23       57.30     36.08 o 
   1   8   6       89.44       91.73     25.97 o 
   2   8   6        4.13      -14.90     20.72 o 
   3   8   6        0.49       -6.66      7.02 o 
   4   8   6       33.35       26.80     21.72 o 
   5   8   6       21.14      -18.80     18.80 o 
   6   8   6      148.40      123.17     27.90 o 
   7   8   6       32.17        7.98     29.08 o 
   8   8   6        3.07        0.48     30.79 o 
   9   8   6       64.87       62.96     32.80 o 
  10   8   6       32.85       21.77     24.99 o 
  11   8   6       32.76       14.77     28.83 o 
   1   9   6       28.87       22.02     28.92 o 
   2   9   6       28.99        5.89     15.24 o 
   3   9   6       16.48       -3.87     12.44 o 
   4   9   6       14.84      -11.15     32.27 o 
   5   9   6        5.14      -30.56     43.95 o 
   6   9   6       31.29       68.84     40.55 o 
   7   9   6       66.85       88.43     34.01 o 
   8   9   6       28.82       38.44     34.81 o 
   9   9   6        8.92      -20.95     20.95 o 
   0  10   6        0.04      -25.80     46.08 o 
   1  10   6        9.60        6.05     13.92 o 
   2  10   6       38.14        4.58     22.97 o 
   3  10   6        3.86      -17.35     37.43 o 
   4  10   6        9.25        8.06     41.55 o 
   5  10   6        3.05       50.88     66.45 o 
   1   1   7     3599.80     4385.29    153.87 o 
   2   1   7      386.90      410.85     13.82 o 
   3   1   7     1457.58     1570.84     45.46 o 
   4   1   7      668.26      694.33     38.54 o 
   5   1   7     6757.71     6776.57    192.63 o 
   6   1   7     1280.26     1434.89     41.62 o 
   7   1   7      112.93      100.60     12.90 o 
   8   1   7     3543.06     3726.29     66.27 o 
   9   1   7       27.16       12.45      6.84 o 
  10   1   7      526.36      454.15     18.60 o 
  11   1   7     2550.58     2732.37     73.60 o 
  12   1   7      270.38      284.48     23.91 o 
  13   1   7     2951.84     3127.47     67.44 o 
  14   1   7       63.96       85.32     28.47 o 
  15   1   7        0.76       31.01     60.10 o 
  16   1   7       55.99       65.94     51.36 o 
  17   1   7      120.12      144.14     50.63 o 
   0   2   7      471.89      377.79     28.20 o 
   1   2   7     4677.72     4699.79     75.05 o 
   2   2   7       10.63       14.68     11.60 o 
   3   2   7       46.66       19.11     12.41 o 
   4   2   7      138.26      105.28     11.61 o 
   5   2   7     3273.20     3057.99     88.55 o 
   6   2   7     1008.58     1072.94     33.82 o 
   7   2   7      924.31      907.55     35.41 o 
   8   2   7      302.47      360.65     14.77 o 
   9   2   7        1.70       -6.79      6.79 o 
  10   2   7      161.22      135.22     16.00 o 
  11   2   7      298.90      279.49     21.34 o 
  12   2   7        3.36       -7.26     29.77 o 
  13   2   7       45.40       26.50     25.23 o 
  14   2   7       16.72        7.79     30.14 o 
  15   2   7       26.48       -4.60      6.24 o 
  16   2   7        8.58      -27.13     48.06 o 
  17   2   7       89.36      123.40     60.96 o 
   1   3   7     5733.97     5851.83    164.64 o 
   2   3   7      357.88      350.92     18.43 o 
   3   3   7     5451.73     5629.60    189.19 o 
   4   3   7        2.24       -7.07      7.55 o 
   5   3   7       11.91       -1.12     14.15 o 
   6   3   7     1199.94     1181.58     38.76 o 
   7   3   7        3.55       -6.21      6.21 o 
   8   3   7      173.72      146.35     20.29 o 
   9   3   7     1206.82     1454.37     62.05 o 
  10   3   7      434.26      468.19     23.95 o 
  11   3   7      135.42      138.45     24.28 o 
  12   3   7       20.79       16.85     28.76 o 
  13   3   7        1.10      -15.83     15.83 o 
  14   3   7        0.34       26.29     27.78 o 
  15   3   7      217.24      240.07     40.16 o 
  16   3   7        7.82        0.95     46.28 o 
   0   4   7       19.27       18.20     13.85 o 
   1   4   7     3287.13     2868.80     79.21 o 
   2   4   7      968.42      915.91     19.98 o 
   3   4   7      384.79      377.81     17.09 o 
   4   4   7     2470.82     2650.66    108.13 o 
   5   4   7     1280.27     1257.57     57.49 o 
   6   4   7      779.93      823.72     27.26 o 
   7   4   7      304.34      272.79     21.28 o 
   8   4   7       78.68       54.22     20.98 o 
   9   4   7      343.02      392.07     26.80 o 
  10   4   7      173.80      234.64     25.85 o 
  11   4   7      140.11      166.60     27.61 o 
  12   4   7       11.17      -29.99     29.99 o 
  13   4   7        2.92       14.43     33.60 o 
  14   4   7        0.30      -14.76     32.06 o 
  15   4   7        2.87       -0.18     50.81 o 
  16   4   7      116.44      136.51     59.41 o 
   1   5   7       47.93       36.93     21.09 o 
   2   5   7      139.65      134.19     21.16 o 
   3   5   7      178.52      195.68     15.24 o 
   4   5   7       34.50        5.78     10.42 o 
   5   5   7      130.23      106.48     17.34 o 
   6   5   7       13.77        0.94     13.58 o 
   7   5   7     1037.40     1195.90     57.01 o 
   8   5   7        1.04       -7.67     14.66 o 
   9   5   7      559.10      673.68     35.50 o 
  10   5   7      253.09      215.06     22.69 o 
  11   5   7      141.93       89.25     26.33 o 
  12   5   7      111.46       91.32     30.65 o 
  13   5   7       56.90       79.47     33.18 o 
  14   5   7        0.03       -9.19     25.36 o 
  15   5   7       23.09      -22.79     26.21 o 
   0   6   7       78.39       76.84     23.11 o 
   1   6   7       13.54       -5.14     14.58 o 
   2   6   7       23.96      -14.81     16.09 o 
   3   6   7      660.20      631.07     21.83 o 
   4   6   7      143.39      176.69     21.28 o 
   5   6   7      189.74      221.18     21.91 o 
   6   6   7      717.63      775.87     41.85 o 
   7   6   7      388.40      440.56     30.30 o 
   8   6   7       19.65       13.96     16.10 o 
   9   6   7       50.24      108.17     23.48 o 
  10   6   7        0.75      -15.52     15.52 o 
  11   6   7      621.04      805.42     44.51 o 
  12   6   7       40.68       37.74     30.70 o 
  13   6   7        3.02       14.23     15.42 o 
  14   6   7        0.49      -25.70     47.87 o 
   1   7   7        2.62       -0.04     17.72 o 
   2   7   7      492.04      509.53     21.38 o 
   3   7   7       99.20       93.93     20.07 o 
   4   7   7      736.02      779.02     29.41 o 
   5   7   7        1.21      -16.65     16.65 o 
   6   7   7      155.62      181.23     22.88 o 
   7   7   7      197.75      223.18     26.08 o 
   8   7   7      258.12      282.44     27.72 o 
   9   7   7        0.16      -17.27     17.27 o 
  10   7   7        0.40       -7.91     21.54 o 
  11   7   7        1.40      -14.59     28.00 o 
  12   7   7        9.76      -15.56     20.18 o 
  13   7   7       35.59      -16.52     46.01 o 
   0   8   7        0.42       26.48     38.27 o 
   1   8   7      159.91      180.04     25.32 o 
   2   8   7       78.44       53.05     25.49 o 
   3   8   7       15.00        3.79     23.40 o 
   4   8   7       11.08        6.43     18.84 o 
   5   8   7      111.61      121.02     23.16 o 
   6   8   7       61.08       92.98     26.36 o 
   7   8   7       18.40        2.13     31.11 o 
   8   8   7        1.27      -27.16     36.86 o 
   9   8   7       20.56       62.09     38.13 o 
  10   8   7        9.08       -3.60     33.60 o 
  11   8   7        7.45       -4.97     23.29 o 
   1   9   7      109.08      149.36     28.73 o 
   2   9   7       38.08       77.42     28.81 o 
   3   9   7      392.61      529.59     42.42 o 
   4   9   7        2.42       -2.55      8.86 o 
   5   9   7        0.03       18.05     27.61 o 
   6   9   7      133.01      135.87     42.37 o 
   7   9   7        6.72       41.98     31.74 o 
   8   9   7       52.57       96.10     37.13 o 
   9   9   7        0.49        0.50     19.44 o 
   0  10   7       46.69       56.84     45.21 o 
   1  10   7        1.06       -0.68     27.33 o 
   2  10   7        0.31       -1.70     22.52 o 
   3  10   7        0.71        3.08     17.20 o 
   4  10   7        0.20       32.10     45.75 o 
   5  10   7       11.61       29.44     55.25 o 
   0   0   8     3127.22     3030.54    201.37 o 
   1   0   8    12305.17    12381.28    230.67 o 
   2   0   8     3573.24     4501.29    172.64 o 
   3   0   8     2574.34     2752.44    149.23 o 
   4   0   8    15991.61    18715.58    318.54 o 
   5   0   8     4295.98     5451.01    131.23 o 
   6   0   8      129.49      182.32     16.41 o 
   7   0   8      149.76      163.45     16.48 o 
   8   0   8     3598.48     3960.04    214.46 o 
   9   0   8        4.01       -7.36     11.91 o 
  10   0   8        3.49       -5.31      5.31 o 
  11   0   8     1414.52     1455.31     71.51 o 
  12   0   8      156.96      220.71     44.77 o 
  13   0   8       73.44       20.25     72.62 o 
  14   0   8       43.14       13.50     38.25 o 
  15   0   8      372.93      464.29     44.39 o 
  16   0   8       29.95       35.35     89.40 o 
  17   0   8        0.91       35.58     92.66 o 
   1   1   8       45.96       19.19      8.40 o 
   2   1   8       16.00       -0.12      6.19 o 
   3   1   8      612.61      716.09     22.85 o 
   4   1   8     6530.78     7372.13    305.49 o 
   5   1   8       11.16        6.88      4.31 o 
   6   1   8       85.80       86.32      7.63 o 
   7   1   8        3.43        0.52      9.75 o 
   8   1   8     1632.40     1864.57     59.21 o 
   9   1   8        1.62        2.01      5.45 o 
  10   1   8     1751.59     2076.99     61.97 o 
  11   1   8        7.38      -17.78     17.78 o 
  12   1   8     1153.74     1317.38     48.45 o 
  13   1   8       95.08      134.65     28.64 o 
  14   1   8       23.50       33.09     31.03 o 
  15   1   8        0.05      -25.52     32.34 o 
  16   1   8      181.38      149.18     54.77 o 
  17   1   8        3.19      -10.65     48.15 o 
   0   2   8     6375.99     6240.47     34.89 o 
   1   2   8       80.83       56.47     18.43 o 
   2   2   8     1770.53     1834.40     19.21 o 
   3   2   8     1998.10     2028.68     48.96 o 
   4   2   8     7255.60     7505.41    159.37 o 
   5   2   8     2316.55     2152.91     65.86 o 
   6   2   8     1553.55     1386.90     40.43 o 
   7   2   8     1304.81     1255.28     38.18 o 
   8   2   8      786.35      800.60     26.92 o 
   9   2   8      128.39      122.78     16.88 o 
  10   2   8      884.96      971.30     20.38 o 
  11   2   8        7.89       -8.47     19.32 o 
  12   2   8        4.45      -16.23     27.59 o 
  13   2   8       95.35       96.34     28.27 o 
  14   2   8       10.18       39.26     34.89 o 
  15   2   8        2.70        0.08     12.10 o 
  16   2   8       20.91      -23.96     50.31 o 
  17   2   8       42.70       -8.35     49.50 o 
   1   3   8     1472.35     1527.82     36.43 o 
   2   3   8       74.35       93.03     17.19 o 
   3   3   8     1243.82     1491.96     52.24 o 
   4   3   8       73.77       53.35     15.11 o 
   5   3   8      329.08      397.13     18.22 o 
   6   3   8       55.01       48.10     15.83 o 
   7   3   8        6.21       -0.89     17.54 o 
   8   3   8     2419.47     2748.92     74.84 o 
   9   3   8        1.01      -14.40     14.40 o 
  10   3   8       10.97      -13.52     19.48 o 
  11   3   8       72.09       32.18     19.80 o 
  12   3   8      645.60      639.31     30.77 o 
  13   3   8        6.17      -11.32     11.32 o 
  14   3   8       11.04       -5.71     21.49 o 
  15   3   8        7.67       39.69     41.00 o 
  16   3   8      498.68      541.77     60.24 o 
   0   4   8    10198.57     9636.35     81.80 o 
   1   4   8      630.92      774.94     22.55 o 
   2   4   8      368.14      397.88     18.25 o 
   3   4   8      857.88      781.25     33.55 o 
   4   4   8      148.29      175.85     17.57 o 
   5   4   8      397.21      394.46     21.22 o 
   6   4   8        9.44        7.26      9.06 o 
   7   4   8      241.69      266.01     23.84 o 
   8   4   8      777.89      859.95     46.36 o 
   9   4   8        0.43      -14.72     16.39 o 
  10   4   8      332.10      369.12     26.50 o 
  11   4   8      181.46      173.30     26.51 o 
  12   4   8       14.45      -24.07     25.80 o 
  13   4   8        5.46       -1.13     20.85 o 
  14   4   8      155.76      158.88     39.58 o 
  15   4   8        2.74        7.40     33.38 o 
  16   4   8       63.09      102.81     58.88 o 
   1   5   8       10.70       20.12     25.48 o 
   2   5   8      865.94      880.66     26.19 o 
   3   5   8      174.91      236.03     20.81 o 
   4   5   8       75.23       80.64     19.00 o 
   5   5   8       91.02       69.62     18.48 o 
   6   5   8      624.41      673.28     25.71 o 
   7   5   8        7.90      -19.17     19.17 o 
   8   5   8      142.24      122.49     22.41 o 
   9   5   8       15.83       -3.03     12.63 o 
  10   5   8       40.82        3.74      8.47 o 
  11   5   8       17.06      -23.18     23.18 o 
  12   5   8       31.76        1.72     21.24 o 
  13   5   8      102.82      120.71     33.44 o 
  14   5   8       37.50       36.48     37.06 o 
  15   5   8        0.62        0.83     17.28 o 
   0   6   8       55.59       19.99     42.47 o 
   1   6   8        3.19       -5.38     15.48 o 
   2   6   8        1.75      -15.54     15.54 o 
   3   6   8      137.08      148.00     21.45 o 
   4   6   8      432.85      553.95     32.02 o 
   5   6   8      104.06       81.70     21.22 o 
   6   6   8      175.31      156.54     19.71 o 
   7   6   8      169.29      153.27     24.65 o 
   8   6   8       21.00       13.80     16.20 o 
   9   6   8       66.66       28.45     25.31 o 
  10   6   8        4.74      -27.11     27.11 o 
  11   6   8       42.81       80.73     27.34 o 
  12   6   8        1.53       -1.62     20.77 o 
  13   6   8        9.41       40.96     35.73 o 
  14   6   8        4.78       28.34     49.17 o 
   1   7   8      116.46       85.71     21.35 o 
   2   7   8        2.67        1.92      8.30 o 
   3   7   8        3.79      -16.65     16.66 o 
   4   7   8      447.93      551.04     21.79 o 
   5   7   8        0.16       -7.20     13.83 o 
   6   7   8      189.19      206.45     21.42 o 
   7   7   8       29.81       19.97     12.71 o 
   8   7   8       11.28       -1.54      7.39 o 
   9   7   8       12.35       15.20     19.92 o 
  10   7   8       54.90       80.40     29.10 o 
  11   7   8        8.93       14.11     24.58 o 
  12   7   8       61.51       47.18     27.13 o 
   0   8   8      226.17      302.00     42.03 o 
   1   8   8       68.31       64.82     26.11 o 
   2   8   8        0.01       -4.60      7.61 o 
   3   8   8        1.70        4.61     25.14 o 
   4   8   8       24.94      -19.93     19.93 o 
   5   8   8       12.48        5.12     19.14 o 
   6   8   8        9.84        0.75      8.97 o 
   7   8   8       15.73       -5.96     19.26 o 
   8   8   8      126.01      206.09     31.43 o 
   9   8   8        4.16       32.77     38.88 o 
  10   8   8       63.17      121.49     35.57 o 
  11   8   8        5.56      -24.66     39.51 o 
   1   9   8        8.04       14.31     20.91 o 
   2   9   8        0.55        4.60     30.46 o 
   3   9   8       12.46       21.23     22.01 o 
   4   9   8       11.75       16.02     37.62 o 
   5   9   8        1.09      -16.69     23.04 o 
   6   9   8       22.23       -9.62     26.14 o 
   7   9   8       38.31       31.93     38.49 o 
   8   9   8        0.03      -19.68     43.61 o 
   0  10   8        6.43        4.78     36.52 o 
   1  10   8        6.02       -7.22     19.17 o 
   2  10   8       18.23       57.62     37.57 o 
   3  10   8        8.83       12.73     31.94 o 
   4  10   8        4.27        8.34     42.28 o 
   1   1   9      369.81      452.43     12.03 o 
   2   1   9        0.74        1.93      8.43 o 
   3   1   9      768.87      849.85     26.85 o 
   4   1   9       86.23      104.95     10.93 o 
   5   1   9       89.11      101.22      9.25 o 
   6   1   9      828.48      783.23     37.98 o 
   7   1   9      881.06      717.27     32.04 o 
   8   1   9     1782.83     1964.46     55.40 o 
   9   1   9     4380.87     4700.91    124.96 o 
  10   1   9     1493.68     1712.79     80.07 o 
  11   1   9      578.94      600.76     27.39 o 
  12   1   9       13.90       27.28     24.88 o 
  13   1   9      192.62      257.38     30.36 o 
  14   1   9       53.95       81.26     36.67 o 
  15   1   9      246.48      340.90     40.61 o 
  16   1   9       16.80       -0.22     53.09 o 
  17   1   9      239.03      287.49     55.40 o 
   0   2   9     2168.98     2175.69     64.49 o 
   1   2   9     5711.63     5376.94    133.23 o 
   2   2   9      106.80      128.37     14.93 o 
   3   2   9     3718.54     4003.74     85.01 o 
   4   2   9     2698.40     2824.14     66.96 o 
   5   2   9      550.40      584.51     18.24 o 
   6   2   9      129.96      143.29     12.40 o 
   7   2   9      805.28      857.61     39.56 o 
   8   2   9       70.53       69.20     18.70 o 
   9   2   9      152.10      134.67     17.32 o 
  10   2   9      158.74      172.99     21.49 o 
  11   2   9        4.32       -4.78     17.50 o 
  12   2   9       46.07       51.04     24.57 o 
  13   2   9        3.18       -0.90     13.24 o 
  14   2   9       65.14       86.61     37.01 o 
  15   2   9        0.64      -17.01     38.93 o 
  16   2   9       95.86      140.95     59.56 o 
   1   3   9     2859.38     2503.34    155.12 o 
   2   3   9      343.99      388.49     18.78 o 
   3   3   9      146.05      123.85     15.54 o 
   4   3   9      652.50      532.04     17.70 o 
   5   3   9      141.14      110.30     14.92 o 
   6   3   9      136.92      150.60     15.30 o 
   7   3   9     1798.99     2114.70     67.55 o 
   8   3   9      345.10      551.88     55.75 o 
   9   3   9        3.97      -18.60     18.60 o 
  10   3   9       25.88       14.23     19.44 o 
  11   3   9       25.83       -4.89      9.85 o 
  12   3   9      272.67      207.73     29.95 o 
  13   3   9        4.36      -10.51     28.77 o 
  14   3   9       54.76      146.15     37.91 o 
  15   3   9       44.58       69.78     40.86 o 
  16   3   9       88.71       45.52     60.24 o 
   0   4   9     1094.27     1078.42     41.80 o 
   1   4   9     3141.28     3095.34     55.88 o 
   2   4   9        1.52        0.35      6.06 o 
   3   4   9      706.71      690.45     19.38 o 
   4   4   9      593.07      607.17     32.20 o 
   5   4   9      217.75      223.05     20.87 o 
   6   4   9       53.03       38.93     20.50 o 
   7   4   9       67.23       12.10     20.35 o 
   8   4   9      107.00       79.61     22.47 o 
   9   4   9      285.98      316.32     24.20 o 
  10   4   9       43.52       15.19     28.11 o 
  11   4   9       20.18       -9.22     21.02 o 
  12   4   9      172.29      156.03     35.56 o 
  13   4   9       50.15       43.60     41.96 o 
  14   4   9        6.92      -19.14     36.53 o 
  15   4   9        8.68       -0.06      3.20 o 
   1   5   9       19.34       16.24     23.76 o 
   2   5   9      473.32      531.60     25.39 o 
   3   5   9      250.88      321.31     22.57 o 
   4   5   9      930.69     1030.81     56.74 o 
   5   5   9      401.14      477.40     29.88 o 
   6   5   9       94.86       76.79     19.19 o 
   7   5   9       20.39       -7.92      7.92 o 
   8   5   9      248.07      235.89     23.27 o 
   9   5   9      129.71      131.18     23.96 o 
  10   5   9      151.29      161.83     24.66 o 
  11   5   9       68.63       78.20     25.64 o 
  12   5   9      231.49      142.13     33.58 o 
  13   5   9      131.16      143.39     35.89 o 
  14   5   9        2.71       14.94     38.02 o 
   0   6   9      450.44      347.61     50.95 o 
   1   6   9      128.25       97.94     24.93 o 
   2   6   9      309.15      306.83     23.47 o 
   3   6   9      247.22      322.48     22.58 o 
   4   6   9      606.25      677.09     29.13 o 
   5   6   9       23.14       13.44     19.72 o 
   6   6   9       11.18        2.00     13.05 o 
   7   6   9      439.98      557.67     37.24 o 
   8   6   9        8.56      -13.60     13.60 o 
   9   6   9      126.69      101.85     25.12 o 
  10   6   9       15.51        3.14     16.20 o 
  11   6   9      380.30      493.28     28.71 o 
  12   6   9        1.75       15.73     31.93 o 
  13   6   9       57.26       65.25     37.67 o 
   1   7   9       46.86       56.65     21.65 o 
   2   7   9      364.66      462.87     22.08 o 
   3   7   9       11.75      -22.09     22.09 o 
   4   7   9        2.03        2.13     16.55 o 
   5   7   9       95.32      109.29     22.82 o 
   6   7   9       38.52       34.13     15.15 o 
   7   7   9        5.18       -7.47     20.11 o 
   8   7   9       58.92       54.44     28.67 o 
   9   7   9        8.60       27.09     27.73 o 
  10   7   9        1.03        3.59     19.52 o 
  11   7   9        6.00       -4.45     14.40 o 
  12   7   9       23.85       25.25     35.53 o 
   0   8   9       14.84       25.75     37.76 o 
   1   8   9       31.03       27.04     28.86 o 
   2   8   9       77.24      108.79     25.80 o 
   3   8   9       35.77       35.00     27.25 o 
   4   8   9       38.42       53.05     24.36 o 
   5   8   9       52.97       50.41     24.05 o 
   6   8   9       52.74       45.23     25.55 o 
   7   8   9        1.96        7.39     38.29 o 
   8   8   9      137.21      185.75     33.05 o 
   9   8   9        1.15       -3.58     11.00 o 
  10   8   9       43.54       95.48     38.76 o 
   1   9   9      146.04      240.60     38.33 o 
   2   9   9        1.05      -16.12     33.28 o 
   3   9   9       99.04      151.45     32.15 o 
   4   9   9       43.18      100.48     31.96 o 
   5   9   9       18.44       57.14     35.45 o 
   6   9   9       40.94       35.56     41.88 o 
   7   9   9        0.93       61.96     49.71 o 
   8   9   9       13.64       24.55     54.63 o 
   0  10   9       72.43       11.85     32.52 o 
   1  10   9        0.03      -34.61     34.61 o 
   2  10   9        0.75        6.36     38.67 o 
   3  10   9       11.76      -27.99     33.62 o 
   0   0  10     4088.37     4584.83    227.65 o 
   1   0  10      820.62      876.17     30.24 o 
   2   0  10     1235.43     1362.75     45.03 o 
   3   0  10     1471.75     1540.17     64.56 o 
   4   0  10     1379.19     1171.02     54.04 o 
   5   0  10     4498.12     4600.92    266.72 o 
   6   0  10     4131.84     5100.20    179.71 o 
   7   0  10       62.18      122.98     23.71 o 
   8   0  10      618.14      666.73     27.24 o 
   9   0  10       59.96       73.59     33.48 o 
  10   0  10      204.61      204.11     35.48 o 
  11   0  10      596.59      785.62     67.48 o 
  12   0  10        4.67      -17.71     41.76 o 
  13   0  10      471.66      560.81     50.74 o 
  14   0  10        0.15       15.25     49.84 o 
  15   0  10       38.25       18.13     29.19 o 
  16   0  10       32.36       16.95     99.68 o 
   1   1  10     2341.51     2592.55     55.73 o 
   2   1  10      986.80     1049.87     29.27 o 
   3   1  10      182.23      156.04     11.35 o 
   4   1  10      333.25      432.32     14.77 o 
   5   1  10     1260.94     1369.19     47.76 o 
   6   1  10       98.43       96.42     13.93 o 
   7   1  10       10.74       -1.61      3.88 o 
   8   1  10      594.26      689.53     20.88 o 
   9   1  10       45.72       25.83     18.23 o 
  10   1  10       87.82       76.49     21.64 o 
  11   1  10       87.01       48.53     17.47 o 
  12   1  10      199.87      186.62     26.79 o 
  13   1  10       72.87       97.31     30.61 o 
  14   1  10       53.58      152.01     38.80 o 
  15   1  10       91.27       77.83     40.97 o 
  16   1  10       86.98      131.70     58.67 o 
   0   2  10     1537.77     1535.71     77.34 o 
   1   2  10     2529.81     2321.79    141.11 o 
   2   2  10      207.00      213.85     19.45 o 
   3   2  10      517.50      446.44     14.28 o 
   4   2  10     1691.28     1699.58     42.40 o 
   5   2  10      130.30       93.75     12.83 o 
   6   2  10      495.39      543.41     25.25 o 
   7   2  10       73.73       90.91     21.23 o 
   8   2  10       22.10        8.47     11.93 o 
   9   2  10       74.31       73.79     17.67 o 
  10   2  10       59.13       70.27     21.28 o 
  11   2  10       69.23       63.10     27.46 o 
  12   2  10      265.09      238.34     34.12 o 
  13   2  10        6.10       -2.03     22.49 o 
  14   2  10        1.60      -28.41     47.47 o 
  15   2  10        1.67       15.50     24.72 o 
  16   2  10      149.39      186.93     54.11 o 
   1   3  10      844.33      938.52     26.01 o 
   2   3  10      153.45      153.60     17.86 o 
   3   3  10      275.08      237.65     16.64 o 
   4   3  10      138.99       94.30     16.58 o 
   5   3  10      847.47      888.21     27.50 o 
   6   3  10      129.49      155.66     16.58 o 
   7   3  10      331.65      290.12     30.70 o 
   8   3  10     2438.81     2733.30     92.20 o 
   9   3  10      258.57      329.05     21.30 o 
  10   3  10       73.78      101.46     23.24 o 
  11   3  10      487.56      585.08     46.42 o 
  12   3  10      248.44      302.95     31.77 o 
  13   3  10      662.74      917.35     57.12 o 
  14   3  10       93.96      124.63     39.40 o 
  15   3  10        0.03       -7.26     36.67 o 
  16   3  10        9.91       56.93     63.46 o 
   0   4  10      298.96      355.49     38.86 o 
   1   4  10      446.19      429.12     31.23 o 
   2   4  10       38.31       19.73     21.12 o 
   3   4  10      187.22      151.56     17.98 o 
   4   4  10        5.14        3.72      6.54 o 
   5   4  10        8.05      -14.65     14.65 o 
   6   4  10      152.14      138.71     20.39 o 
   7   4  10     1461.13     1583.91     52.47 o 
   8   4  10      593.65      754.14     37.29 o 
   9   4  10      153.18      113.41     23.73 o 
  10   4  10       46.14       19.38     17.93 o 
  11   4  10      228.04      217.00     31.84 o 
  12   4  10       63.01       49.82     31.38 o 
  13   4  10       50.15       30.81     22.01 o 
  14   4  10       24.35       -1.16     17.82 o 
  15   4  10       19.17        1.36     31.82 o 
   1   5  10      221.89      205.65     22.91 o 
   2   5  10      792.01      813.49     26.45 o 
   3   5  10      277.44      260.83     21.00 o 
   4   5  10      460.31      485.92     22.52 o 
   5   5  10       74.41       63.66     21.36 o 
   6   5  10      413.07      487.45     27.36 o 
   7   5  10        2.62      -14.56     15.69 o 
   8   5  10      263.60      255.38     24.52 o 
   9   5  10      232.63      278.56     37.08 o 
  10   5  10       59.70       59.90     25.40 o 
  11   5  10        0.11       -7.34     15.49 o 
  12   5  10      104.18      133.55     33.68 o 
  13   5  10        0.38       -8.38     31.92 o 
  14   5  10        3.83        6.42     38.56 o 
   0   6  10      643.77      802.89     50.24 o 
   1   6  10     1410.09     1435.47     44.10 o 
   2   6  10      905.77     1055.54     50.76 o 
   3   6  10       21.39        3.33      9.66 o 
   4   6  10      723.59      847.51     43.58 o 
   5   6  10      407.33      459.79     29.05 o 
   6   6  10       79.15       57.67     20.37 o 
   7   6  10        0.20        5.17     12.59 o 
   8   6  10        0.04       -3.96     20.78 o 
   9   6  10      111.07       75.42     25.77 o 
  10   6  10       15.94        6.53     18.64 o 
  11   6  10       12.18        3.63     13.53 o 
  12   6  10        8.51      -13.92     42.80 o 
  13   6  10       13.18       15.05     53.73 o 
   1   7  10       15.68       -0.22     21.15 o 
   2   7  10      444.68      598.02     35.63 o 
   3   7  10      153.11      157.75     23.30 o 
   4   7  10        3.09      -18.85     19.93 o 
   5   7  10        9.47       -5.43     14.95 o 
   6   7  10        8.98        1.54      7.69 o 
   7   7  10       41.65       45.77     29.33 o 
   8   7  10       82.20       85.82     31.24 o 
   9   7  10      110.14      142.59     28.95 o 
  10   7  10        7.05       12.07     26.86 o 
  11   7  10       19.13       -6.19     14.49 o 
  12   7  10       16.98       30.27     54.20 o 
   0   8  10      213.43      225.49     42.79 o 
   1   8  10       44.21        7.38     12.25 o 
   2   8  10        4.65        1.59      2.82 o 
   3   8  10       69.30       47.15     27.41 o 
   4   8  10        1.86      -11.97     22.26 o 
   5   8  10      106.12       97.49     25.60 o 
   6   8  10      217.29      201.39     26.14 o 
   7   8  10        0.03        4.28     26.01 o 
   8   8  10       31.12       57.62     35.92 o 
   9   8  10       40.00        6.32     30.77 o 
  10   8  10      116.16      211.47     45.75 o 
   1   9  10        7.82       65.37     30.45 o 
   2   9  10        1.76       -6.18     26.62 o 
   3   9  10       51.14       31.41     29.85 o 
   4   9  10        9.77       16.34     36.08 o 
   5   9  10        7.65       22.35     27.86 o 
   6   9  10        2.63      -41.23     49.43 o 
   7   9  10      105.20      156.39     55.13 o 
   0  10  10       45.52       -3.73     39.15 o 
   1  10  10        2.72       -2.53      8.63 o 
   1   1  11       83.19       75.36     12.27 o 
   2   1  11      200.18      196.53     11.14 o 
   3   1  11     2938.50     3275.68     60.69 o 
   4   1  11      756.73      707.14     17.23 o 
   5   1  11      796.96      770.43     24.50 o 
   6   1  11      441.01      422.18     17.44 o 
   7   1  11      246.96      254.47     18.86 o 
   8   1  11     1928.37     2173.62     90.77 o 
   9   1  11      158.55      174.45     22.12 o 
  10   1  11      206.16      234.07     22.20 o 
  11   1  11      144.62      159.03     22.43 o 
  12   1  11      394.57      449.33     31.01 o 
  13   1  11      448.91      546.32     33.94 o 
  14   1  11        9.61       31.00     24.95 o 
  15   1  11       38.64       57.28     43.60 o 
  16   1  11      454.01      579.67     50.45 o 
   0   2  11     6052.45     5701.88    219.93 o 
   1   2  11       10.45        2.95      7.39 o 
   2   2  11      216.90      170.18     11.44 o 
   3   2  11      216.72      206.45     14.29 o 
   4   2  11     3610.59     3581.89     68.44 o 
   5   2  11      308.42      320.14     14.78 o 
   6   2  11      105.59      132.33     18.50 o 
   7   2  11        3.76       -4.30     11.31 o 
   8   2  11     1258.62     1326.87     73.00 o 
   9   2  11       96.87      104.59     24.69 o 
  10   2  11      430.14      503.87     23.84 o 
  11   2  11      652.45      775.07     79.50 o 
  12   2  11        0.11       -4.60     16.23 o 
  13   2  11        0.33      -26.54     26.54 o 
  14   2  11       27.06       72.87     40.46 o 
  15   2  11       83.70      170.66     44.38 o 
  16   2  11        4.55       20.87     45.23 o 
   1   3  11      847.71      785.31     23.35 o 
   2   3  11        0.37       -7.02      7.02 o 
   3   3  11       38.05       27.79     16.63 o 
   4   3  11       32.87        4.54     12.23 o 
   5   3  11      101.97      169.70     16.98 o 
   6   3  11      242.77      253.33     19.81 o 
   7   3  11       14.15      -11.58     11.58 o 
   8   3  11       49.46        6.14     14.86 o 
   9   3  11      467.11      529.43     22.18 o 
  10   3  11        2.84       11.87     21.25 o 
  11   3  11       17.69       13.36     21.17 o 
  12   3  11      288.79      353.61     47.24 o 
  13   3  11       17.51       48.37     31.30 o 
  14   3  11       44.06      122.22     41.60 o 
  15   3  11       19.62       59.23     49.51 o 
   0   4  11      260.10      248.00     42.53 o 
   1   4  11      909.37      892.79     32.36 o 
   2   4  11        9.57       10.71     20.09 o 
   3   4  11     1377.39     1449.40     63.36 o 
   4   4  11     1265.75     1397.24     67.52 o 
   5   4  11      601.66      570.61     24.30 o 
   6   4  11      370.73      380.35     28.01 o 
   7   4  11       32.27        4.13     13.04 o 
   8   4  11       57.80       27.57     19.93 o 
   9   4  11      207.44      208.31     23.81 o 
  10   4  11        1.04      -18.60     22.88 o 
  11   4  11       70.31       67.48     37.49 o 
  12   4  11        1.21      -12.56     30.75 o 
  13   4  11       26.01        3.09     12.99 o 
  14   4  11        0.82       -3.59     36.69 o 
  15   4  11        3.10       33.22     73.04 o 
   1   5  11      642.05      575.02     33.63 o 
   2   5  11       29.68       33.12     24.48 o 
   3   5  11      246.54      279.02     22.16 o 
   4   5  11      232.63      298.41     22.54 o 
   5   5  11       29.83       -0.47     13.10 o 
   6   5  11       76.42       83.82     24.31 o 
   7   5  11       67.25       79.13     23.11 o 
   8   5  11      348.74      362.52     25.23 o 
   9   5  11       64.76       87.58     24.73 o 
  10   5  11       16.74        6.74     18.36 o 
  11   5  11        1.14       -4.48     11.71 o 
  12   5  11      248.85      340.64     36.01 o 
  13   5  11       51.59        4.71     36.51 o 
  14   5  11       26.64      101.21     50.67 o 
   0   6  11     2747.50     2699.84     67.64 o 
   1   6  11       92.56       95.82     35.13 o 
   2   6  11        4.02       19.70     25.28 o 
   3   6  11        0.02       18.63     27.34 o 
   4   6  11       24.36       -1.91     15.04 o 
   5   6  11       20.25        9.86     19.99 o 
   6   6  11        0.36      -19.26     19.26 o 
   7   6  11        5.41        1.10     20.87 o 
   8   6  11       43.08       34.46     24.81 o 
   9   6  11        0.57       -6.84     11.40 o 
  10   6  11       48.71       45.94     25.85 o 
  11   6  11       24.40        3.49      8.32 o 
  12   6  11        2.99        6.04     37.81 o 
  13   6  11        2.37       -1.75     29.08 o 
   1   7  11      123.80      115.65     31.14 o 
   2   7  11        8.54       21.74     17.10 o 
   3   7  11       33.99       72.95     25.93 o 
   4   7  11        3.60        7.41     22.33 o 
   5   7  11        1.12      -17.55     20.94 o 
   6   7  11      108.04       89.18     29.40 o 
   7   7  11      141.62      128.65     42.09 o 
   8   7  11       39.14       44.09     34.69 o 
   9   7  11       32.53       45.62     30.41 o 
  10   7  11       16.18       17.94     33.56 o 
  11   7  11        0.05       34.37     41.09 o 
   0   8  11      170.52      201.56     44.06 o 
   1   8  11       57.97       23.93     18.35 o 
   2   8  11       22.20      -15.02     19.01 o 
   3   8  11       18.89      -21.04     24.72 o 
   4   8  11        7.37       -1.84      9.07 o 
   5   8  11       86.61       63.21     25.52 o 
   6   8  11       36.04       47.66     31.88 o 
   7   8  11       66.34      135.26     35.09 o 
   8   8  11        2.88       60.80     47.23 o 
   9   8  11        6.31       36.13     52.35 o 
   1   9  11        5.10       10.71     33.16 o 
   2   9  11        2.66       17.48     31.51 o 
   3   9  11       13.68        0.47     23.88 o 
   4   9  11        0.22      -21.11     35.23 o 
   5   9  11       58.00       66.31     38.52 o 
   6   9  11       19.74      -52.96     52.96 o 
   0   0  12      182.65      109.94     31.20 o 
   1   0  12    11655.51    12909.86    462.53 o 
   2   0  12     3823.14     4133.45    104.40 o 
   3   0  12     1323.95     1261.70     52.49 o 
   4   0  12     2113.33     2145.06     79.77 o 
   5   0  12      111.38       83.38     19.59 o 
   6   0  12       14.92        5.58      8.65 o 
   7   0  12     2599.34     3046.05    124.46 o 
   8   0  12      376.49      340.68     27.65 o 
   9   0  12     1356.24     1451.75     67.74 o 
  10   0  12        6.88       56.96     34.89 o 
  11   0  12        1.62       -9.01     41.77 o 
  12   0  12      297.99      357.80     39.55 o 
  13   0  12       12.11       30.97     51.78 o 
  14   0  12       76.46       70.54     55.25 o 
  15   0  12       82.13       12.95     54.51 o 
  16   0  12       12.60       -6.64     78.90 o 
   1   1  12      144.59      143.24     13.10 o 
   2   1  12      474.02      519.29     12.69 o 
   3   1  12      254.29      230.80     12.10 o 
   4   1  12       13.10        8.03     11.43 o 
   5   1  12      835.78      869.90     20.23 o 
   6   1  12        7.68       -4.02      6.01 o 
   7   1  12        0.45      -14.01     14.01 o 
   8   1  12      808.03      976.74     34.81 o 
   9   1  12      809.85      884.28     28.07 o 
  10   1  12        8.30      -11.23     16.37 o 
  11   1  12       25.57       25.77     21.37 o 
  12   1  12       44.07       24.32     24.94 o 
  13   1  12       23.67      103.22     33.60 o 
  14   1  12       50.38       19.32     42.42 o 
  15   1  12       13.16       38.39     38.02 o 
  16   1  12        0.23       11.96     50.90 o 
   0   2  12      212.96      198.20     13.28 o 
   1   2  12     3735.93     3637.24     74.41 o 
   2   2  12      159.50      148.82     16.96 o 
   3   2  12      156.97      164.12     16.60 o 
   4   2  12      611.34      609.74     16.35 o 
   5   2  12      214.33      184.32     15.11 o 
   6   2  12      535.85      584.44     29.83 o 
   7   2  12      523.63      664.00     31.85 o 
   8   2  12     1463.88     1625.82     84.99 o 
   9   2  12      274.59      304.20     25.39 o 
  10   2  12       70.77       60.60     25.30 o 
  11   2  12      246.81      250.53     26.04 o 
  12   2  12       44.22       27.35     27.12 o 
  13   2  12       65.77       63.94     34.55 o 
  14   2  12        0.16       36.37     46.79 o 
  15   2  12       81.93      141.91     45.32 o 
   1   3  12       10.67      -13.40     13.40 o 
   2   3  12       73.73       58.86     23.80 o 
   3   3  12      394.84      441.74     17.91 o 
   4   3  12       18.03        3.39      6.77 o 
   5   3  12      162.34      185.36     16.84 o 
   6   3  12      330.22      373.92     21.03 o 
   7   3  12      218.79      205.74     25.64 o 
   8   3  12       39.92      -11.98     14.17 o 
   9   3  12      598.75      694.50     41.24 o 
  10   3  12     1029.10     1131.72     70.42 o 
  11   3  12      230.99      209.26     31.02 o 
  12   3  12       21.36       12.14     33.28 o 
  13   3  12      470.34      648.41     62.39 o 
  14   3  12       28.84       24.75     26.01 o 
  15   3  12      190.14      288.57     66.30 o 
   0   4  12      956.47      953.22     48.24 o 
   1   4  12      104.26       71.99     30.22 o 
   2   4  12     1611.57     1727.70     71.17 o 
   3   4  12     1497.56     1749.27     53.38 o 
   4   4  12      239.52      181.36     21.98 o 
   5   4  12      270.45      265.29     20.33 o 
   6   4  12        3.80       -1.67      3.52 o 
   7   4  12      294.00      352.18     30.00 o 
   8   4  12       42.65       18.12     17.91 o 
   9   4  12       73.84       25.52     18.57 o 
  10   4  12      203.79      255.31     32.77 o 
  11   4  12       15.28       -1.78     18.75 o 
  12   4  12      147.62      144.37     33.56 o 
  13   4  12       42.74       38.18     34.43 o 
  14   4  12        2.00      -22.46     46.80 o 
   1   5  12      416.01      362.79     34.76 o 
   2   5  12       28.87       -6.84     40.82 o 
   3   5  12      348.12      401.42     23.02 o 
   4   5  12      721.80      727.82     32.72 o 
   5   5  12       22.96       -0.09     11.35 o 
   6   5  12        2.72       -7.71     15.22 o 
   7   5  12      250.26      313.54     24.74 o 
   8   5  12       15.61       26.22     24.82 o 
   9   5  12        6.21       14.01     18.12 o 
  10   5  12        0.67       34.68     29.70 o 
  11   5  12        0.01      -14.85     14.85 o 
  12   5  12       70.33        8.33     19.43 o 
  13   5  12       41.02        7.76     27.10 o 
   0   6  12      166.27      192.20     45.64 o 
   1   6  12        1.18        2.55     30.09 o 
   2   6  12      154.66      141.66     31.10 o 
   3   6  12      268.55      281.20     25.55 o 
   4   6  12       26.92        3.40     20.05 o 
   5   6  12       55.27       25.01     16.32 o 
   6   6  12       29.75       32.17     23.95 o 
   7   6  12       10.93       -0.09     20.88 o 
   8   6  12        3.56      -11.53     26.99 o 
   9   6  12       11.84        5.13     10.27 o 
  10   6  12       14.34       37.68     28.65 o 
  11   6  12       20.10      -22.90     37.28 o 
  12   6  12       15.58       64.05     40.13 o 
   1   7  12        7.91       -8.14     19.58 o 
   2   7  12       56.00       61.18     27.15 o 
   3   7  12        5.67      -10.21     14.93 o 
   4   7  12      111.10      115.59     24.69 o 
   5   7  12      348.26      384.98     34.31 o 
   6   7  12        5.67       21.01     17.61 o 
   7   7  12        2.05       30.28     40.55 o 
   8   7  12       70.30      131.94     29.88 o 
   9   7  12       71.07      133.92     31.98 o 
  10   7  12        1.06      -28.84     30.53 o 
  11   7  12       12.22       29.15     30.30 o 
   0   8  12        0.05       -1.35     25.48 o 
   1   8  12        5.53      -30.62     30.62 o 
   2   8  12       34.67        8.90     30.32 o 
   3   8  12        0.12       -2.76      7.65 o 
   4   8  12       10.08      -16.99     26.01 o 
   5   8  12        5.30      -11.96     25.37 o 
   6   8  12        7.61       63.09     34.51 o 
   7   8  12       72.60      117.72     36.72 o 
   8   8  12       21.09      -18.00     44.24 o 
   9   8  12        0.10      -16.02     28.72 o 
   1   9  12       15.16       23.87     32.51 o 
   2   9  12       57.75       41.81     29.68 o 
   3   9  12        4.40        3.16     15.15 o 
   4   9  12        0.20       11.34     31.44 o 
   5   9  12        1.44       75.98     58.91 o 
   1   1  13      225.17      245.61     13.95 o 
   2   1  13      271.71      261.58     12.92 o 
   3   1  13       15.21        4.34      8.13 o 
   4   1  13     1310.54     1293.33     21.66 o 
   5   1  13     2144.64     2389.22     57.06 o 
   6   1  13       10.51       12.51     12.86 o 
   7   1  13     1651.73     1759.44     56.67 o 
   8   1  13     1159.72     1401.45     53.27 o 
   9   1  13      135.02      122.51     25.23 o 
  10   1  13      164.15      167.43     22.55 o 
  11   1  13      331.37      345.83     24.45 o 
  12   1  13     1159.43     1424.66     34.91 o 
  13   1  13       63.74      101.68     41.80 o 
  14   1  13      154.25      193.83     44.72 o 
  15   1  13       11.55       18.33     46.04 o 
   0   2  13     4039.91     4329.27    148.63 o 
   1   2  13      248.29      215.91     18.24 o 
   2   2  13      120.38       97.81     17.07 o 
   3   2  13      508.69      459.59     20.14 o 
   4   2  13      457.92      420.26     17.99 o 
   5   2  13       53.97       26.46     20.33 o 
   6   2  13      511.50      549.02     21.88 o 
   7   2  13      476.89      465.83     26.95 o 
   8   2  13      251.02      340.26     24.04 o 
   9   2  13      107.39       83.40     22.90 o 
  10   2  13        7.53        1.43     14.88 o 
  11   2  13      166.35      204.22     26.05 o 
  12   2  13        0.39       26.63     26.96 o 
  13   2  13       20.22        9.00     37.45 o 
  14   2  13       12.48        1.21     35.14 o 
  15   2  13       42.74       81.05     49.08 o 
   1   3  13       72.37       35.02     33.64 o 
   2   3  13     1961.99     1984.23     41.87 o 
   3   3  13       26.71       11.07     18.65 o 
   4   3  13      278.79      253.09     18.56 o 
   5   3  13      124.20       99.70     20.34 o 
   6   3  13      115.33       82.27     24.10 o 
   7   3  13      723.23      667.12     46.61 o 
   8   3  13        1.72       14.98     14.10 o 
   9   3  13      219.47      210.15     25.28 o 
  10   3  13       19.50        3.93     26.77 o 
  11   3  13       22.79      -19.30     19.30 o 
  12   3  13       69.68       75.36     35.01 o 
  13   3  13       25.90       24.71     33.69 o 
  14   3  13        2.01        9.80     26.98 o 
   0   4  13     1631.29     1857.63     61.54 o 
   1   4  13       37.18       40.68     26.94 o 
   2   4  13      530.94      556.98     34.92 o 
   3   4  13        0.19        0.03      9.92 o 
   4   4  13      829.49      821.20     28.23 o 
   5   4  13      239.14      254.65     23.94 o 
   6   4  13      125.50      122.07     27.55 o 
   7   4  13       10.26        9.66     25.72 o 
   8   4  13       15.06       14.01     29.18 o 
   9   4  13       12.08      -14.74     14.74 o 
  10   4  13      138.29      183.82     26.74 o 
  11   4  13        7.10       -1.29     20.43 o 
  12   4  13       20.40        1.58     20.03 o 
  13   4  13       14.72      -23.73     23.73 o 
  14   4  13        0.01       24.34     32.62 o 
   1   5  13       81.88       59.14     44.94 o 
   2   5  13      168.47      140.26     33.94 o 
   3   5  13       16.51       12.38     11.87 o 
   4   5  13      166.77      155.58     24.95 o 
   5   5  13       28.08       11.12     19.49 o 
   6   5  13        0.83       -2.10     12.72 o 
   7   5  13      192.27      203.20     29.30 o 
   8   5  13      251.07      413.42     26.78 o 
   9   5  13      324.32      380.59     27.16 o 
  10   5  13       51.10       65.88     28.57 o 
  11   5  13       41.23       44.75     35.69 o 
  12   5  13       75.37      102.05     36.64 o 
  13   5  13       45.15       35.80     37.15 o 
   0   6  13      402.14      337.50     51.27 o 
   1   6  13       97.50       83.86     34.02 o 
   2   6  13       40.72       85.40     34.34 o 
   3   6  13       93.48       93.16     24.65 o 
   4   6  13       19.22        0.14     21.69 o 
   5   6  13       18.89       24.93     32.27 o 
   6   6  13      207.67      256.43     28.62 o 
   7   6  13       88.22       78.61     26.31 o 
   8   6  13        2.83        6.83     26.79 o 
   9   6  13       15.94       29.02     24.31 o 
  10   6  13      246.59      385.73     44.08 o 
  11   6  13       22.15        1.87     38.00 o 
  12   6  13       17.30       95.35     53.14 o 
   1   7  13      157.88      139.24     38.25 o 
   2   7  13       67.11       67.64     32.05 o 
   3   7  13      171.38      143.12     25.30 o 
   4   7  13       19.89       19.38     25.06 o 
   5   7  13        1.33        0.40     50.02 o 
   6   7  13       32.87       23.99     19.40 o 
   7   7  13       40.85       21.59     32.48 o 
   8   7  13       73.79      139.05     34.92 o 
   9   7  13        0.00      -12.15     30.26 o 
  10   7  13       13.58       58.49     46.88 o 
   0   8  13       14.82       14.00     34.73 o 
   1   8  13       57.31       48.33     36.06 o 
   2   8  13       18.24       -1.61     18.13 o 
   3   8  13       99.44       95.47     32.58 o 
   4   8  13       46.60       -0.55     23.37 o 
   5   8  13      210.63      245.24     33.61 o 
   6   8  13        2.76      -15.18     27.22 o 
   7   8  13        0.02      -30.86     30.86 o 
   8   8  13        0.01      -15.10     51.68 o 
   1   9  13        5.14       41.10     40.23 o 
   2   9  13      167.43      289.67     34.69 o 
   3   9  13        0.08       54.78     41.76 o 
   4   9  13       76.25      154.36     79.94 o 
   0   0  14     6199.07     6487.68    449.38 o 
   1   0  14        3.86       -3.32     14.77 o 
   2   0  14      120.86       71.51     19.70 o 
   3   0  14     3698.73     3772.31     40.54 o 
   4   0  14      356.39      388.99     20.18 o 
   5   0  14     1105.87     1049.16     56.04 o 
   6   0  14      499.49      492.98     30.64 o 
   7   0  14      154.67      199.02     32.29 o 
   8   0  14      956.68     1148.53    104.31 o 
   9   0  14       60.58       54.34     27.20 o 
  10   0  14      154.57       86.08     37.05 o 
  11   0  14      222.91      195.03     57.03 o 
  12   0  14       17.84      -27.29     45.59 o 
  13   0  14        7.73      -53.28     53.28 o 
  14   0  14      349.12      523.42     61.45 o 
  15   0  14        9.95      -14.69     78.66 o 
   1   1  14       14.19       -1.59      9.47 o 
   2   1  14       21.10       14.50     11.00 o 
   3   1  14      944.02      986.53     26.01 o 
   4   1  14      216.82      229.56     17.40 o 
   5   1  14        0.04      -14.40     14.40 o 
   6   1  14      108.39       92.78     21.52 o 
   7   1  14       47.42       39.57     23.14 o 
   8   1  14      244.17      311.48     25.13 o 
   9   1  14      745.32      837.50     30.18 o 
  10   1  14      136.65      113.50     26.51 o 
  11   1  14       89.60       91.76     22.95 o 
  12   1  14      232.59      272.22     31.19 o 
  13   1  14       51.59       66.55     40.82 o 
  14   1  14       17.59       -2.48     45.55 o 
  15   1  14        4.98        8.37     35.13 o 
   0   2  14       13.09       18.31     40.66 o 
   1   2  14        2.15       -3.86     16.96 o 
   2   2  14      658.53      686.65     29.54 o 
   3   2  14     1800.01     1878.75     50.88 o 
   4   2  14      618.56      661.52     32.11 o 
   5   2  14     1040.47     1118.71     41.18 o 
   6   2  14      174.29      172.84     20.83 o 
   7   2  14      273.54      326.46     23.65 o 
   8   2  14        1.26       -5.57      5.57 o 
   9   2  14       18.83        1.60     16.42 o 
  10   2  14       31.40       21.29     27.35 o 
  11   2  14      290.84      364.78     27.35 o 
  12   2  14       60.94       73.08     30.69 o 
  13   2  14       12.80       27.93     41.74 o 
  14   2  14        6.48       52.27     48.24 o 
   1   3  14      177.77      126.91     37.93 o 
   2   3  14      169.93      191.60     25.39 o 
   3   3  14      489.74      481.81     22.76 o 
   4   3  14      513.20      458.92     21.10 o 
   5   3  14       49.02       21.11     15.43 o 
   6   3  14       28.89       -5.39     20.87 o 
   7   3  14       41.69      -11.41     23.23 o 
   8   3  14      374.36      383.00     28.82 o 
   9   3  14      753.32      785.62     40.97 o 
  10   3  14      215.54      309.40     27.21 o 
  11   3  14      119.29      129.11     33.66 o 
  12   3  14      140.44      205.83     37.77 o 
  13   3  14       82.86      114.81     36.44 o 
  14   3  14       26.47       15.21     39.85 o 
   0   4  14     1763.70     1604.09     61.60 o 
   1   4  14      958.80     1017.46     39.02 o 
   2   4  14       47.04        0.57     13.74 o 
   3   4  14        2.93       -6.79     17.22 o 
   4   4  14     1640.40     1830.14     42.18 o 
   5   4  14       92.51       93.12     23.42 o 
   6   4  14      140.70      145.29     27.81 o 
   7   4  14       51.84       37.57     28.52 o 
   8   4  14       23.68      -15.17     19.22 o 
   9   4  14        0.02      -20.01     20.01 o 
  10   4  14       74.21      100.60     34.03 o 
  11   4  14       23.48       -9.23     40.88 o 
  12   4  14        4.95        5.84     55.81 o 
  13   4  14        8.91       -7.19     49.98 o 
   1   5  14      993.82     1039.04     40.69 o 
   2   5  14      133.43      137.38     30.67 o 
   3   5  14        0.34       -1.60     13.72 o 
   4   5  14      182.93      198.82     25.21 o 
   5   5  14       20.80      -11.12     11.12 o 
   6   5  14       16.71       14.57     24.44 o 
   7   5  14      318.90      348.36     31.06 o 
   8   5  14        1.42       11.58     23.45 o 
   9   5  14       74.24       73.46     27.55 o 
  10   5  14      113.63       87.56     29.95 o 
  11   5  14        0.58      -30.62     30.62 o 
  12   5  14        8.64       -6.14     25.43 o 
   0   6  14      419.10      374.85     54.35 o 
   1   6  14      348.76      284.40     36.04 o 
   2   6  14        0.03       -0.23     15.92 o 
   3   6  14      198.99      218.62     32.15 o 
   4   6  14      136.29      216.57     26.95 o 
   5   6  14        2.51      -17.38     24.25 o 
   6   6  14      140.86      160.86     29.34 o 
   7   6  14        4.51      -12.03     24.54 o 
   8   6  14       28.11       29.68     29.47 o 
   9   6  14       56.64        9.83     33.41 o 
  10   6  14        4.57      -20.44     20.44 o 
  11   6  14        4.25       44.33     41.22 o 
   1   7  14        2.07      -15.92     22.95 o 
   2   7  14        7.06       -7.50     15.72 o 
   3   7  14        4.17      -12.98     35.12 o 
   4   7  14        0.08        7.95     14.14 o 
   5   7  14       45.97       22.05     26.99 o 
   6   7  14        0.33      -25.17     25.73 o 
   7   7  14        0.60       20.25     28.29 o 
   8   7  14      176.78      212.10     37.43 o 
   9   7  14        1.86       25.15     39.98 o 
   0   8  14       64.25       61.47     63.54 o 
   1   8  14       30.38      -27.26     27.26 o 
   2   8  14       10.76      -30.82     30.82 o 
   3   8  14       35.04       13.22     19.99 o 
   4   8  14        6.12       -5.75     12.50 o 
   5   8  14       52.64       59.05     35.91 o 
   6   8  14        1.32      -31.51     31.51 o 
   7   8  14        3.75       -2.98     29.97 o 
   1   9  14       11.22        7.40     64.12 o 
   2   9  14       32.02       93.54     45.72 o 
   1   1  15       24.65       15.61     17.55 o 
   2   1  15        5.74       -4.12     16.34 o 
   3   1  15        0.26       -6.08      9.95 o 
   4   1  15        2.16       -5.86     16.52 o 
   5   1  15       20.86        2.00     18.10 o 
   6   1  15        2.07        0.55      9.61 o 
   7   1  15      740.92      738.25     50.19 o 
   8   1  15       17.18       32.80     23.31 o 
   9   1  15      941.01     1043.82     39.84 o 
  10   1  15       19.87      -12.55     23.53 o 
  11   1  15       32.07        9.42     10.03 o 
  12   1  15       60.06       35.52     38.97 o 
  13   1  15       71.20       36.66     38.14 o 
  14   1  15       26.86      -43.07     43.07 o 
   0   2  15       12.29        5.82      8.91 o 
   1   2  15      803.15      899.68     23.86 o 
   2   2  15       72.13      119.41     18.26 o 
   3   2  15     1064.87     1102.22     40.33 o 
   4   2  15        1.80      -13.40     19.98 o 
   5   2  15      228.55      279.23     26.51 o 
   6   2  15        8.83      -10.61     19.86 o 
   7   2  15      477.22      550.61     34.51 o 
   8   2  15      358.02      329.23     24.53 o 
   9   2  15       61.36       39.69     24.33 o 
  10   2  15        0.50      -13.17     22.26 o 
  11   2  15       65.06       61.47     27.52 o 
  12   2  15        6.70      -14.56     26.07 o 
  13   2  15       14.48       18.74     39.29 o 
  14   2  15       13.00        7.06     11.73 o 
   1   3  15      125.35      137.25     34.18 o 
   2   3  15       11.02      -21.92     21.92 o 
   3   3  15       32.78        4.60     13.31 o 
   4   3  15       47.92       18.49     20.68 o 
   5   3  15      392.50      381.53     25.04 o 
   6   3  15        2.10      -19.44     19.44 o 
   7   3  15      107.15       64.03     24.92 o 
   8   3  15      125.10      127.50     24.94 o 
   9   3  15        0.02       -3.51     16.69 o 
  10   3  15       82.49      105.32     27.86 o 
  11   3  15       66.80       21.07     27.93 o 
  12   3  15       27.22       52.63     33.30 o 
  13   3  15        0.52      -30.39     30.39 o 
   0   4  15        0.13      -42.74     42.74 o 
   1   4  15       34.50      -20.15     22.65 o 
   2   4  15       58.70       49.05     29.95 o 
   3   4  15        4.79      -10.30     21.96 o 
   4   4  15        5.68       -4.00     36.88 o 
   5   4  15      206.60      176.19     30.61 o 
   6   4  15        0.20      -22.54     28.82 o 
   7   4  15       41.67        4.32     26.61 o 
   8   4  15       95.52       89.46     31.46 o 
   9   4  15        6.13      -10.40     27.74 o 
  10   4  15       75.98       34.31     19.65 o 
  11   4  15      131.54      138.53     34.93 o 
  12   4  15        8.13       52.45     48.38 o 
  13   4  15        1.45       16.32     26.11 o 
   1   5  15       88.38       54.98     34.08 o 
   2   5  15       11.37      -10.34     10.34 o 
   3   5  15        2.11       -0.35     32.71 o 
   4   5  15       50.15       64.78     33.02 o 
   5   5  15      240.96      262.82     33.04 o 
   6   5  15       13.17       25.31     34.08 o 
   7   5  15        0.04      -15.17     17.17 o 
   8   5  15        3.08        0.92     12.27 o 
   9   5  15       98.69      120.40     32.20 o 
  10   5  15       79.24      119.88     34.60 o 
  11   5  15       51.04       14.98     39.34 o 
  12   5  15        0.04        2.37     29.16 o 
   0   6  15      415.89      373.90     54.24 o 
   1   6  15        0.45        3.69     49.82 o 
   2   6  15      155.29      109.70     31.95 o 
   3   6  15       22.66       59.56     32.18 o 
   4   6  15       39.91      -29.09     33.41 o 
   5   6  15        0.98      -33.60     33.60 o 
   6   6  15       56.75       36.71     36.07 o 
   7   6  15       29.81       52.63     31.45 o 
   8   6  15        0.70       58.16     33.97 o 
   9   6  15        0.00       26.78     42.22 o 
  10   6  15      124.22      277.33     45.12 o 
   1   7  15      148.18      151.13     42.17 o 
   2   7  15       32.41       20.45     33.70 o 
   3   7  15      244.62      266.84     37.45 o 
   4   7  15      107.31      103.70     54.26 o 
   5   7  15        0.40      -27.39     33.71 o 
   6   7  15        6.36       -9.61     31.51 o 
   7   7  15       32.90       23.54     35.02 o 
   8   7  15       33.74       58.29     38.74 o 
   9   7  15       11.00       -8.82     39.19 o 
   0   8  15      144.00      212.03     66.09 o 
   1   8  15       60.92      116.98     36.73 o 
   2   8  15        2.66       24.27     31.23 o 
   3   8  15       72.33       93.93     35.44 o 
   4   8  15       14.07        1.19     36.15 o 
   5   8  15        7.59      -26.05     29.71 o 
   6   8  15        0.19       35.11     84.79 o 
   0   0  16     2008.75     2272.46    137.62 o 
   1   0  16      356.48      347.46     23.89 o 
   2   0  16      253.35      285.80     23.26 o 
   3   0  16      211.84      186.91     28.83 o 
   4   0  16     2761.26     2637.72     83.07 o 
   5   0  16       38.29      -10.77     32.48 o 
   6   0  16     1580.40     1906.60    348.68 o 
   7   0  16      729.00      614.66    156.72 o 
   8   0  16     1019.87     1280.68    163.56 o 
   9   0  16        6.30       10.78     53.04 o 
  10   0  16        2.22        1.71      8.95 o 
  11   0  16        2.48      -21.34     30.09 o 
  12   0  16       12.12       15.33     42.17 o 
  13   0  16        9.62      -22.11     32.39 o 
  14   0  16        3.79      -44.21     60.71 o 
   1   1  16       62.20       47.57     23.31 o 
   2   1  16       97.78       43.80     15.55 o 
   3   1  16       76.81       61.25     17.52 o 
   4   1  16       23.26       -3.73     11.10 o 
   5   1  16      143.17      118.10     23.11 o 
   6   1  16        2.25       -1.50     17.27 o 
   7   1  16       59.35       13.04     23.31 o 
   8   1  16      159.03       91.20     27.27 o 
   9   1  16        9.70       15.50     29.77 o 
  10   1  16      146.53      117.75     27.89 o 
  11   1  16       28.80       32.16     30.12 o 
  12   1  16       58.37       36.79     25.84 o 
  13   1  16        0.23       15.71     39.92 o 
  14   1  16        4.09      109.56     64.45 o 
   0   2  16        0.04       -0.87     23.26 o 
   1   2  16      125.43      160.86     22.40 o 
   2   2  16      113.57      132.51     19.91 o 
   3   2  16       81.74       93.39     21.40 o 
   4   2  16      858.73      815.04     26.25 o 
   5   2  16      216.76      182.11     24.43 o 
   6   2  16      437.30      471.68     38.49 o 
   7   2  16        0.04        4.55     27.53 o 
   8   2  16       26.54       21.89     24.94 o 
   9   2  16       39.45       51.22     25.06 o 
  10   2  16        1.33       15.69     29.06 o 
  11   2  16        0.01      -18.65     18.65 o 
  12   2  16        0.02       -5.22     10.30 o 
  13   2  16       73.46       16.07     22.73 o 
   1   3  16       11.25      -28.36     28.36 o 
   2   3  16       12.54      -11.69     11.69 o 
   3   3  16      177.25      148.26     23.82 o 
   4   3  16     2059.73     2354.86     95.92 o 
   5   3  16       84.76       90.54     24.49 o 
   6   3  16        1.92       11.62     20.20 o 
   7   3  16      126.85      135.20     23.84 o 
   8   3  16      378.50      442.92     25.50 o 
   9   3  16        8.67        1.34      9.44 o 
  10   3  16       66.50       39.77     25.53 o 
  11   3  16       22.76       11.86     33.99 o 
  12   3  16      260.15      379.08     39.19 o 
  13   3  16        8.83      -17.66     17.66 o 
   0   4  16       50.31       98.41     41.73 o 
   1   4  16       14.08      -11.25     30.44 o 
   2   4  16       33.22       44.87     29.15 o 
   3   4  16       77.92      142.76     50.23 o 
   4   4  16       36.93       60.37     32.28 o 
   5   4  16        6.18       -2.95     37.31 o 
   6   4  16       60.67       10.21     25.41 o 
   7   4  16       22.33      -28.01     28.01 o 
   8   4  16       53.62       15.60     24.23 o 
   9   4  16       43.62       -1.47     14.74 o 
  10   4  16       85.67      111.44     35.18 o 
  11   4  16       42.66       36.78     38.93 o 
  12   4  16        6.23       10.00     31.54 o 
   1   5  16        0.02      -38.86     38.86 o 
   2   5  16      283.15      309.85     32.10 o 
   3   5  16       10.66       -4.88     26.80 o 
   4   5  16       70.00       29.59     45.56 o 
   5   5  16        7.42      -21.21     55.10 o 
   6   5  16       72.85       68.86     34.52 o 
   7   5  16      131.07      100.18     37.72 o 
   8   5  16       19.04       56.56     49.69 o 
   9   5  16        0.39       27.84     36.59 o 
  10   5  16      103.32      118.45     44.26 o 
  11   5  16       12.99      -27.89     27.89 o 
   0   6  16      128.15      202.15     52.86 o 
   1   6  16        9.07       -3.17      9.61 o 
   2   6  16       28.24       26.77     30.39 o 
   3   6  16        3.85        0.86     32.44 o 
   4   6  16       72.94       75.42     49.21 o 
   5   6  16        0.59      -19.08     54.49 o 
   6   6  16        3.65      -27.15     27.15 o 
   7   6  16        5.13        7.48     29.82 o 
   8   6  16       46.64       84.15     35.36 o 
   9   6  16        0.53       33.05     42.10 o 
  10   6  16       33.29       99.86     47.76 o 
   1   7  16        0.19      -39.04     55.00 o 
   2   7  16      101.03      208.92     38.89 o 
   3   7  16      123.92      132.80     39.11 o 
   4   7  16       23.61       64.75     53.10 o 
   5   7  16        5.09       11.64     24.80 o 
   6   7  16       26.07      -13.41     37.82 o 
   7   7  16        8.03        9.13     36.50 o 
   8   7  16       28.91       22.06     53.29 o 
   0   8  16       18.67      122.81     73.50 o 
   1   8  16        2.64       65.25     49.03 o 
   2   8  16       90.25      172.79     40.98 o 
   3   8  16       17.50      -30.40     76.63 o 
   4   8  16        2.24       -3.17     10.46 o 
   1   1  17      218.66      160.63     21.51 o 
   2   1  17      499.16      438.62     20.78 o 
   3   1  17      991.51      973.61     59.33 o 
   4   1  17      195.10      170.66     23.42 o 
   5   1  17       13.47      -10.36     20.09 o 
   6   1  17       60.77       32.94     20.48 o 
   7   1  17      184.15      198.42     28.10 o 
   8   1  17       61.64       66.18     37.35 o 
   9   1  17      394.37      425.68     40.78 o 
  10   1  17      113.21       96.56     38.97 o 
  11   1  17      220.57      189.74     35.41 o 
  12   1  17        8.99      -10.77     29.53 o 
  13   1  17      147.10      194.69     42.31 o 
   0   2  17      442.05      369.61     30.42 o 
   1   2  17     1136.57     1200.61     33.08 o 
   2   2  17       28.33       20.18     21.76 o 
   3   2  17      704.61      758.93     31.39 o 
   4   2  17      422.11      468.87     25.27 o 
   5   2  17      790.80      873.13     32.84 o 
   6   2  17       94.21       76.39     26.10 o 
   7   2  17        0.74       -6.58     19.33 o 
   8   2  17        0.46       14.67     28.76 o 
   9   2  17        1.07      -11.21     29.50 o 
  10   2  17        8.16      -22.88     23.58 o 
  11   2  17        8.82       -9.30     15.32 o 
  12   2  17       23.79       33.36     28.90 o 
  13   2  17        0.82      -11.39     40.17 o 
   1   3  17      112.56      114.84     34.29 o 
   2   3  17      151.74       98.47     24.97 o 
   3   3  17       23.80       31.49     21.75 o 
   4   3  17      180.51      197.80     25.01 o 
   5   3  17       47.58       37.55     22.14 o 
   6   3  17       30.86      -12.09     22.60 o 
   7   3  17       25.38        3.46     32.54 o 
   8   3  17       13.88       -0.99     12.98 o 
   9   3  17       32.01       48.71     26.14 o 
  10   3  17        7.61       -8.05     11.71 o 
  11   3  17        3.96        4.57     30.44 o 
  12   3  17      221.82      257.44     37.12 o 
   0   4  17        3.14        7.43     49.08 o 
   1   4  17      159.73      126.63     28.66 o 
   2   4  17       31.48       -1.78     16.29 o 
   3   4  17      319.46      321.73     34.63 o 
   4   4  17      125.73      115.60     34.17 o 
   5   4  17      247.76      253.77     44.68 o 
   6   4  17        7.73       -2.95     36.97 o 
   7   4  17      106.87       11.86     40.70 o 
   8   4  17        0.01      -32.91     32.91 o 
   9   4  17       21.71       11.05     19.48 o 
  10   4  17       38.67       36.94     35.38 o 
  11   4  17       95.93      123.99     38.15 o 
   1   5  17        4.16       -5.34     10.53 o 
   2   5  17       66.19       67.11     28.56 o 
   3   5  17       23.90       11.41     35.60 o 
   4   5  17      191.64      203.82     46.26 o 
   5   5  17        3.29      -28.93     43.89 o 
   6   5  17        4.43      -41.86     41.86 o 
   7   5  17       10.72        0.23     49.23 o 
   8   5  17      180.17      209.76     44.92 o 
   9   5  17      186.79      292.37     38.67 o 
  10   5  17        1.16       58.38     52.53 o 
   0   6  17      279.98      190.24     58.49 o 
   1   6  17       12.17       24.77     40.49 o 
   2   6  17       22.65       15.78     32.22 o 
   3   6  17       32.50       19.01     46.93 o 
   4   6  17      237.56      221.02     49.16 o 
   5   6  17       37.56      -11.68     29.12 o 
   6   6  17       46.54       21.43     47.98 o 
   7   6  17       15.88       63.39     41.70 o 
   8   6  17       17.14       69.21     37.27 o 
   9   6  17        1.25       -1.10     44.23 o 
   1   7  17      154.61      131.63     52.86 o 
   2   7  17        4.09       19.15     43.15 o 
   3   7  17       20.43      -19.13    142.16 o 
   4   7  17        3.84      -29.85     57.39 o 
   5   7  17        0.62      -26.30     48.77 o 
   6   7  17        6.51       -1.22     37.49 o 
   7   7  17       56.66       40.03     52.17 o 
   0   8  17       58.99      128.77     83.00 o 
   1   8  17      148.37      235.49     54.73 o 
   2   8  17       12.17       32.01     54.98 o 
   0   0  18     1244.50     1472.80    111.20 o 
   1   0  18       55.58       81.91     31.59 o 
   2   0  18        0.74       -9.69     16.88 o 
   3   0  18      246.76      255.33     36.95 o 
   4   0  18       30.49        2.31     14.57 o 
   5   0  18        0.79       -1.14     20.62 o 
   6   0  18      565.38      652.97    133.09 o 
   7   0  18        2.71      -18.76     67.99 o 
   8   0  18      977.40     1062.82    172.34 o 
   9   0  18      323.04      367.98     60.01 o 
  10   0  18       95.27      109.45     59.25 o 
  11   0  18      186.24       91.85     64.04 o 
  12   0  18       69.21        2.19     51.10 o 
  13   0  18        1.08      -86.55     86.55 o 
   1   1  18        4.26       -9.23      9.34 o 
   2   1  18      121.02       81.33     22.74 o 
   3   1  18        2.10        2.34     23.12 o 
   4   1  18       25.02       23.31     27.55 o 
   5   1  18      109.56       99.97     28.92 o 
   6   1  18        1.17      -14.58     29.43 o 
   7   1  18       18.89       10.84     26.92 o 
   8   1  18       12.73        0.97     20.11 o 
   9   1  18      232.58      260.98     41.10 o 
  10   1  18       77.78       84.25     42.08 o 
  11   1  18        0.81       21.86     38.24 o 
  12   1  18        4.73       -6.97     49.24 o 
   0   2  18      350.15      318.37     33.96 o 
   1   2  18       49.51       52.93     23.08 o 
   2   2  18      564.65      650.81     25.82 o 
   3   2  18       59.46       69.06     24.00 o 
   4   2  18      138.75      164.80     25.06 o 
   5   2  18       13.67       -4.51     12.43 o 
   6   2  18       31.92       41.88     28.89 o 
   7   2  18       24.71      -13.26     25.32 o 
   8   2  18        5.82       19.03     27.38 o 
   9   2  18       36.61       25.93     31.24 o 
  10   2  18       77.02       37.67     28.06 o 
  11   2  18       10.25       -1.01     14.57 o 
  12   2  18       25.95       45.06     52.19 o 
   1   3  18       21.02      -22.34     22.34 o 
   2   3  18        1.05      -11.08     20.68 o 
   3   3  18      341.67      355.66     29.08 o 
   4   3  18       82.16       20.42     16.94 o 
   5   3  18        4.47       -3.84     21.48 o 
   6   3  18        5.72       -6.37     21.57 o 
   7   3  18       34.54       45.61     40.19 o 
   8   3  18       17.95        3.74     32.54 o 
   9   3  18      149.30      190.40     34.09 o 
  10   3  18        1.36      -27.26     31.41 o 
  11   3  18       15.52       -2.91     32.07 o 
  12   3  18       26.13       66.03     40.83 o 
   0   4  18      169.60      113.07     63.01 o 
   1   4  18      283.10      359.83     31.26 o 
   2   4  18       59.05       78.44     28.83 o 
   3   4  18      167.84      140.85     41.60 o 
   4   4  18       90.14       87.02     31.65 o 
   5   4  18       59.89       -0.86     23.30 o 
   6   4  18       12.76        1.17     12.92 o 
   7   4  18       37.19       11.15     18.86 o 
   8   4  18        0.01       27.54     44.84 o 
   9   4  18      170.33      170.95     34.64 o 
  10   4  18       43.80        3.28     28.28 o 
  11   4  18        0.19       56.56     44.49 o 
   1   5  18        1.14      -10.56     52.44 o 
   2   5  18      107.45       79.18     30.70 o 
   3   5  18       28.80       37.94     44.57 o 
   4   5  18       26.24      -44.13     44.13 o 
   5   5  18       92.40       92.80     52.88 o 
   6   5  18        3.46        2.90     85.87 o 
   7   5  18        1.51      -49.26     49.41 o 
   8   5  18      119.24      146.44     71.43 o 
   9   5  18       28.74       85.68     49.67 o 
   0   6  18       15.79       -5.23     28.09 o 
   1   6  18      173.54      185.66     44.18 o 
   2   6  18       21.98       28.56     30.75 o 
   3   6  18       43.70       65.48     52.45 o 
   4   6  18       64.91      117.18     54.37 o 
   5   6  18      102.00       51.04     55.72 o 
   6   6  18       12.96      -38.43     56.35 o 
   7   6  18       13.13       69.14     62.13 o 
   8   6  18       29.78       84.49     48.77 o 
   1   7  18        2.33       34.32     43.60 o 
   2   7  18       43.30       50.06     98.11 o 
   3   7  18       89.33      106.52     56.74 o 
   4   7  18        3.14        5.08     57.03 o 
   5   7  18        7.15       12.16     85.44 o 
   1   1  19       35.46       13.96     20.30 o 
   2   1  19        0.12        3.71     23.21 o 
   3   1  19       31.09       38.05     29.07 o 
   4   1  19     1052.20     1158.31    101.58 o 
   5   1  19        3.74       32.05     29.34 o 
   6   1  19      201.03      226.59     39.85 o 
   7   1  19       12.62      -14.55     39.92 o 
   8   1  19        1.26       -6.14     24.62 o 
   9   1  19       71.90       51.36     42.19 o 
  10   1  19       59.08       13.33     20.86 o 
  11   1  19       19.83      -27.70     41.87 o 
  12   1  19      191.90      231.19     47.12 o 
   0   2  19      185.28      222.04     31.21 o 
   1   2  19      180.32      190.48     22.07 o 
   2   2  19        0.34       -4.89     19.71 o 
   3   2  19        0.03      -18.62     18.62 o 
   4   2  19      156.68      149.01     25.61 o 
   5   2  19       24.38       -9.24     26.06 o 
   6   2  19       38.87       77.41     38.04 o 
   7   2  19       85.37       42.76     41.28 o 
   8   2  19      383.60      500.03     77.82 o 
   9   2  19       19.76       14.03     33.81 o 
  10   2  19        0.86      -12.00     17.81 o 
  11   2  19       22.93       17.60     43.82 o 
   1   3  19        0.01      -26.71     27.50 o 
   2   3  19      162.36      159.55     29.14 o 
   3   3  19       36.15       20.72     24.01 o 
   4   3  19       28.98       10.96     24.70 o 
   5   3  19       14.77      -23.76     23.76 o 
   6   3  19       16.52        9.66     26.48 o 
   7   3  19        1.63       19.45     30.84 o 
   8   3  19       65.14       39.19     33.52 o 
   9   3  19        6.07       20.26     30.55 o 
  10   3  19       58.17      103.38     37.60 o 
  11   3  19        6.22      -32.07     32.07 o 
   0   4  19      132.86      163.71     45.39 o 
   1   4  19       44.85       83.06     32.00 o 
   2   4  19       70.01       40.25     36.14 o 
   3   4  19        0.50      -25.71     25.71 o 
   4   4  19       73.09      102.50     40.84 o 
   5   4  19        7.19      -24.34     46.45 o 
   6   4  19       23.37      -10.79     29.00 o 
   7   4  19        1.59      -16.20     33.04 o 
   8   4  19       33.51       -9.73     25.77 o 
   9   4  19       13.32      -20.50     38.63 o 
  10   4  19        6.56       81.43     54.89 o 
   1   5  19        0.15       -0.73     13.84 o 
   2   5  19       10.00       44.07     39.03 o 
   3   5  19       29.03       -8.06     34.06 o 
   4   5  19      134.83      134.37     52.43 o 
   5   5  19        3.20       20.75     64.23 o 
   6   5  19        0.18        1.96     20.33 o 
   7   5  19       20.25      -11.29     54.57 o 
   8   5  19      150.85      508.63    217.34 o 
   0   6  19        6.06      -58.31     58.31 o 
   1   6  19      123.38      182.17     36.76 o 
   2   6  19       63.60       53.76     44.10 o 
   3   6  19       45.12       65.97     54.36 o 
   4   6  19       12.48      -30.66     30.66 o 
   5   6  19        9.35       43.24     62.70 o 
   6   6  19        4.33       90.35     93.49 o 
   1   7  19       74.14      178.60     46.19 o 
   2   7  19       12.25       72.20    137.39 o 
   3   7  19       21.71       65.87     81.53 o 
   0   0  20        9.79      -16.14     70.20 o 
   1   0  20     1442.36     1603.10     94.63 o 
   2   0  20      447.42      579.90     46.89 o 
   3   0  20      118.63      140.50     37.52 o 
   4   0  20       35.76       78.16     37.43 o 
   5   0  20      909.67      771.14     77.31 o 
   6   0  20      478.25      517.90     62.69 o 
   7   0  20       53.56       93.97     55.62 o 
   8   0  20        0.74       22.10     96.16 o 
   9   0  20        0.06      -54.14     54.14 o 
  10   0  20        1.68      -51.15     58.08 o 
  11   0  20      110.29       53.26     74.74 o 
   1   1  20        2.96       -9.05     17.75 o 
   2   1  20       91.07       92.85     27.40 o 
   3   1  20      236.86      304.63     27.79 o 
   4   1  20       32.83       53.31     35.08 o 
   5   1  20        0.75       -3.92     27.89 o 
   6   1  20       57.54       47.70     40.11 o 
   7   1  20        5.33       39.91     39.12 o 
   8   1  20       13.11      -13.70     23.79 o 
   9   1  20       74.71       27.15     29.25 o 
  10   1  20       52.02       50.73     47.42 o 
  11   1  20        5.35       11.92     35.05 o 
   0   2  20       66.99       23.78     29.09 o 
   1   2  20       49.15       47.08     26.05 o 
   2   2  20        7.97        1.18     29.28 o 
   3   2  20       59.39       85.26     30.09 o 
   4   2  20      307.57      275.17     34.96 o 
   5   2  20       22.22       -8.79     29.36 o 
   6   2  20      188.40      213.80     38.93 o 
   7   2  20       18.24        7.24     40.08 o 
   8   2  20      105.21      123.01     41.54 o 
   9   2  20      191.39      243.65     43.32 o 
  10   2  20       40.12       97.10     53.09 o 
   1   3  20       53.99       20.15     23.39 o 
   2   3  20        8.84       -0.41     25.53 o 
   3   3  20       51.83       64.33     32.18 o 
   4   3  20        2.91      -17.12     17.12 o 
   5   3  20        5.89      -25.19     25.19 o 
   6   3  20       56.13        1.54     27.31 o 
   7   3  20      147.20      183.16     34.89 o 
   8   3  20        0.00      -30.29     30.29 o 
   9   3  20      124.23      127.82     46.87 o 
  10   3  20        7.82       32.83     39.35 o 
   0   4  20        1.90      -31.13     35.15 o 
   1   4  20       62.60       38.96     19.29 o 
   2   4  20       26.45       26.00     35.46 o 
   3   4  20      112.39      102.54     35.91 o 
   4   4  20      239.49      233.16     40.03 o 
   5   4  20        1.42       75.45     40.99 o 
   6   4  20        9.75        0.07     35.19 o 
   7   4  20        2.06      -33.58     33.58 o 
   8   4  20        1.09       33.84     37.41 o 
   9   4  20        0.00      -27.61     27.61 o 
   1   5  20        5.79       47.53     36.07 o 
   2   5  20      127.11      141.28     37.85 o 
   3   5  20       53.85       24.40     45.60 o 
   4   5  20       11.93      -15.95     41.43 o 
   5   5  20        0.60        0.11     32.59 o 
   6   5  20       18.90       53.88     52.21 o 
   7   5  20       18.83       29.47     61.37 o 
   0   6  20       23.24      -45.83     45.83 o 
   1   6  20      146.41      163.84     41.26 o 
   2   6  20        7.13       48.97     49.76 o 
   3   6  20        7.07        0.51     53.67 o 
   4   6  20        1.90      -21.70    120.15 o 
   5   6  20       48.42      217.51    124.67 o 
   1   1  21       54.03       42.00     30.44 o 
   2   1  21        7.79       39.55     29.81 o 
   3   1  21      427.79      381.45     28.48 o 
   4   1  21        4.24        3.26     16.54 o 
   5   1  21        1.97      -11.58     18.71 o 
   6   1  21      206.45      187.94     45.17 o 
   7   1  21       27.09       41.63     44.39 o 
   8   1  21      176.41      224.95     46.13 o 
   9   1  21       60.55       28.47     32.48 o 
  10   1  21        7.22        1.35     43.25 o 
   0   2  21       19.13       42.97     34.26 o 
   1   2  21       20.65      -15.14     23.54 o 
   2   2  21        1.39       -2.58     32.35 o 
   3   2  21       30.31       19.99     33.07 o 
   4   2  21       34.01       47.62     32.42 o 
   5   2  21       24.01      -39.48     39.48 o 
   6   2  21       14.68      -31.53     39.38 o 
   7   2  21        9.15       -2.71     38.43 o 
   8   2  21       71.90       83.19     43.61 o 
   9   2  21       13.69      -15.35     27.20 o 
   1   3  21        0.07       25.36     22.10 o 
   2   3  21       21.17      -20.40     20.40 o 
   3   3  21        7.36        0.80     16.01 o 
   4   3  21        0.22      -23.62     40.69 o 
   5   3  21       93.43        3.46     24.27 o 
   6   3  21       89.60       66.90     41.82 o 
   7   3  21       62.66       80.85     84.48 o 
   8   3  21       55.91       75.87     52.47 o 
   9   3  21       16.18       24.03     59.31 o 
   0   4  21       79.68       84.10     43.66 o 
   1   4  21        9.95        9.77     33.24 o 
   2   4  21       27.41       38.65     43.48 o 
   3   4  21       61.91       53.29     41.49 o 
   4   4  21       46.18      -11.55     31.62 o 
   5   4  21        4.44      -31.14     41.32 o 
   6   4  21       40.79        3.78     21.91 o 
   7   4  21        4.56       75.78     47.85 o 
   8   4  21       16.90       80.37     77.77 o 
   1   5  21        6.31      -13.28     38.80 o 
   2   5  21        8.52       35.65     34.85 o 
   3   5  21       17.01       26.37     34.27 o 
   4   5  21       14.43      -41.81     66.02 o 
   5   5  21       10.38       -0.23     17.97 o 
   6   5  21       23.89        0.52     70.55 o 
   0   6  21        0.13       37.13     59.41 o 
   1   6  21      130.38      166.32     44.08 o 
   2   6  21        3.57      -26.85     64.65 o 
   0   0  22      108.20       68.80     68.26 o 
   1   0  22       57.52       53.94     49.02 o 
   2   0  22       31.39       28.07     41.12 o 
   3   0  22       20.74       -0.53     21.31 o 
   4   0  22       16.19       57.72     39.01 o 
   5   0  22      178.46      234.54     61.40 o 
   6   0  22        0.03      -37.92     69.65 o 
   7   0  22       83.93      -14.16     40.06 o 
   8   0  22       17.96      -64.28     64.28 o 
   9   0  22        1.36      -34.44     46.61 o 
   1   1  22        6.27      -19.10     19.10 o 
   2   1  22       56.80        5.26     23.11 o 
   3   1  22      141.09      154.90     34.21 o 
   4   1  22       89.57       45.68     31.36 o 
   5   1  22       11.36       23.07     33.12 o 
   6   1  22       18.08       -5.65     44.21 o 
   7   1  22        9.74       -5.01     33.23 o 
   8   1  22       15.27        8.35     37.42 o 
   9   1  22       39.24       -8.07     61.97 o 
   0   2  22        1.34      -32.31    104.00 o 
   1   2  22        2.82       -6.83     24.58 o 
   2   2  22       38.70       28.94     34.09 o 
   3   2  22       57.69       53.51     32.84 o 
   4   2  22        2.22      -19.83     19.83 o 
   5   2  22        2.53      -18.49     25.50 o 
   6   2  22        2.25        8.64     29.33 o 
   7   2  22        3.00      -10.20     38.05 o 
   8   2  22        7.04      -43.55     43.55 o 
   1   3  22       39.18      -17.18     36.82 o 
   2   3  22        3.06       43.00     40.53 o 
   3   3  22       48.79       61.04     38.55 o 
   4   3  22       41.74      -23.54     31.13 o 
   5   3  22       11.71       29.29     53.95 o 
   6   3  22       17.72        2.50     15.08 o 
   7   3  22       31.53       28.18     47.63 o 
   0   4  22      251.26      157.97     70.58 o 
   1   4  22        0.21      -33.28     33.28 o 
   2   4  22        4.93      -35.83     35.83 o 
   3   4  22        0.21      -15.77     31.79 o 
   4   4  22      111.50      164.82     44.06 o 
   5   4  22        1.24        8.57     62.00 o 
   6   4  22        7.83       42.49     76.94 o 
   1   5  22       28.27       -0.67     32.42 o 
   2   5  22        0.45        1.24     38.14 o 
   3   5  22       33.07       80.72     50.84 o 
   4   5  22        2.31      -50.66     57.18 o 
   1   1  23       10.75       18.50     19.74 o 
   2   1  23       49.18       25.08     13.27 o 
   3   1  23       23.07        3.31     20.76 o 
   4   1  23        1.35      -17.17     33.06 o 
   5   1  23       33.29       63.03     44.51 o 
   6   1  23        1.80      -20.12     42.36 o 
   7   1  23        7.46        5.02     55.12 o 
   0   2  23       42.08      -33.75     33.75 o 
   1   2  23      129.18      111.75     45.04 o 
   2   2  23       19.26      -23.97     30.15 o 
   3   2  23       81.14       81.97     34.34 o 
   4   2  23        0.11      -26.61     32.48 o 
   5   2  23       68.06       60.03     52.24 o 
   6   2  23       34.48      102.90     53.45 o 
   7   2  23        1.19       50.44     86.05 o 
   1   3  23        0.00      -10.27     41.27 o 
   2   3  23       20.37       14.12     40.10 o 
   3   3  23        1.54      -19.48     28.76 o 
   4   3  23       20.45       41.10     52.39 o 
   5   3  23        4.80       -0.70      1.11 o 
   6   3  23       41.86       21.08     83.43 o 
   0   4  23      111.69      191.64     72.85 o 
   1   4  23       29.37       48.11     47.04 o 
   2   4  23        0.02       76.44    123.19 o 
   3   4  23       35.70       51.93     72.78 o 
   4   4  23       94.69      140.95     76.43 o 
   0   0  24        0.39      -13.80     62.65 o 
   1   0  24       71.23       13.57     53.08 o 
   2   0  24       17.07       -6.29     31.19 o 
   3   0  24      105.58       97.13     55.28 o 
   4   0  24        5.93      -40.41     40.41 o 
   5   0  24        1.14       28.24     58.45 o 
   6   0  24        0.55       15.50    109.28 o 
   1   1  24        0.01       -8.98     57.88 o 
   2   1  24       75.68       56.81     36.19 o 
   3   1  24      109.53       36.42     23.12 o 
   4   1  24        0.22      -35.34     35.34 o 
   5   1  24        4.70      -35.52     55.06 o 
   6   1  24        3.20       73.58     84.98 o 
   0   2  24      116.94      103.87     80.81 o 
   1   2  24       42.10       -5.63     29.13 o 
   2   2  24       11.55       -4.51     27.06 o 
   3   2  24       17.04      -13.72     35.98 o 
   4   2  24       31.44       17.31     75.62 o 
   5   2  24       12.54       18.31    106.79 o 
   1   3  24       19.23       66.04     55.95 o 
   2   3  24        4.55      -35.13     41.03 o 
   3   3  24        3.39      -37.90     45.34 o 
   1   1  25        0.74        3.55     17.39 o 
   2   1  25       27.19       94.86     75.86 o 
   3   1  25      113.35       13.64     53.36 o 
   0   2  25        5.53      -57.14     66.53 o 
   1   2  25       18.30       63.73     86.33 o 
                                                 
